# Supplementary material for: Association analysis between chronic obstructive pulmonary disease and polymorphisms in circadian genes
Source: PeerJ. 2020 Aug 27;8:e9806. doi: 10.7717/peerj.9806 (PMC7456532; doi:10.7717/peerj.9806)
Supplement: Supplemental Information 1 [file peerj-08-9806-s001.tsv]

id	group('2' for case, '1' for control)	rs1048004	rs1056560	rs11038689	rs2290035	rs2291738	rs3750420	rs3805151	rs3903529	rs7302060	rs934945	rs969485	BMI	age	sex ('0' for male, '1' for female)	smokeno('0' for no, '1' for yes)	smokeyes('0' for no, '1' for yes)	smokequit('0' for no, '1' for yes)	Hypertension('0' for no, '1' for yes)	Type 2 Diabetes('0' for no, '1' for yes)	Hyperlipidemia('0' for no, '1' for yes)
2	2	C C	A A	G A	T A	T T	C C	C C	T A	C C	C C	G A	26.29	79	0	0	0	0	1	1	1
4	2	C C	C A	A A	T A	T T	T C	C C	T T	T C	T C	G A	25.81	83	1	1	0	0	1	0	1
5	2	C C	A A	A A	T T	T C	T C	C C	T T	C C	C C	G A	25.10	88	1	1	0	0	1	0	0
7	2	C C	C C	A A	T A	T C	C C	C C	T T	T C	T C	G A	26.92	89	0	0	0	0	0	0	0
10	2	C C	A A	G A	T T	T C	T C	C C	T T	T C	T C	G A	20.04	79	1	1	0	0	1	1	1
11	2	C A	A A	G A	T T	T T	T C	T C	T T	T C	T T	G A	22.66	80	0	1	0	0	0	0	0
12	2	C A	A A	A A	T T	T T	T C	T C	T T	C C	C C	A A	24.52	85	0	0	0	0	1	1	0
13	2	C C	A A	A A	T A	T T	T T	C C	T T	C C	T T	G A	25.76	74	0	1	0	0	1	0	0
16	2	C C	C A	A A	T T	T C	T C	T C	T A	T C	T C	G G	18.90	65	0	0	0	0	0	0	0
19	2	C C	C A	G A	T T	T T	T C	C C	T T	T C	T C	G G	24.93	66	0	0	1	0	1	0	1
20	2	C C	A A	A A	T A	T T	T C	C C	T T	C C	C C	A A	22.35	66	0	0	1	0	0	1	0
25	2	C A	C A	A A	T A	T C	T C	T C	T T	T C	T C	G A	23.07	89	1	1	0	0	1	0	0
26	2	C C	C A	A A	T A	T T	T C	T T	T A	C C	C C	G A	26.35	69	1	1	0	0	0	0	0
28	2	C C	C A	G A	T T	C C	T C	T T	T T	T T	C C	G G	20.16	78	0	0	1	0	1	1	0
29	2	C C	C A	A A	T T	T T	T C	T C	A A	C C	C C	G G	18.23	74	0	0	0	1	1	0	1
31	2	C C	A A	A A	T T	T T	C C	C C	T T	C C	C C	G A	20.76	67	0	1	0	0	1	0	0
33	2	C C	A A	G A	T A	T C	T C	T T	T T	T C	C C	G A	19.50	69	0	1	0	0	1	1	1
34	2	C C	C A	A A	T T	T T	T T	C C	T A	C C	C C	G A	22.82	69	0	0	0	1	1	0	0
35	2	C C	C C	G A	T T	T T	C C	T T	T T	C C	T C	G G	26.52	67	0	0	0	1	1	0	0
37	2	C C	C A	A A	T T	T C	C C	T T	T T	T C	T C	G A	18.13	72	0	0	1	0	1	1	1
38	2	C C	A A	A A	A A	T T	C C	T C	T T	C C	T C	A A	26.66	67	0	0	0	1	1	0	0
39	2	C A	A A	A A	T T	T C	T T	T C	T T	T C	T C	G G	22.21	58	0	0	1	0	0	0	0
40	2	C C	C A	A A	T A	T T	C C	T C	T A	C C	T T	A A	24.70	61	0	0	1	0	1	1	1
43	2	C C	C A	G A	T T	T T	T C	C C	T T	C C	T C	G G	26.42	73	1	0	0	1	0	0	0
44	2	C C	A A	A A	T A	T C	T T	T T	T A	T C	T C	A A	23.58	74	1	1	0	0	1	0	0
46	2	C A	C A	A A	T T	T T	T T	T T	T T	C C	C C	G G	20.98	64	1	1	0	0	0	1	0
47	2	C C	A A	A A	T T	T T	C C	T T	T T	C C	C C	G G	19.55	72	1	1	0	0	1	0	1
49	2	C C	A A	A A	T A	T T	C C	T C	T T	T C	C C	G A	22.31	85	1	0	0	1	1	0	0
61	2	C C	C A	A A	A A	T C	T C	C C	T T	T C	C C	A A	23.38	88	1	1	0	0	1	0	0
63	2	C A	C A	G A	T T	T T	T T	T C	T T	C C	C C	G A	20.61	77	0	0	0	1	0	0	0
65	2	C C	A A	A A	T T	T T	T C	T C	T T	C C	T C	G G	19.27	92	1	0	0	1	0	1	1
66	2	C C	C A	G A	T T	T T	T T	T C	T T	C C	T C	G A	26.64	76	1	1	0	0	1	0	0
78	2	C A	C A	G A	T T	T T	C C	T T	T T	C C	T C	G G	19.61	77	0	0	0	1	1	1	0
100	2	C C	A A	A A	T T	C C	C C	T C	T A	T T	T C	G G	20.54	82	1	1	0	0	1	0	0
104	2	C C	A A	A A	A A	C C	T C	C C	T T	T T	T C	A A	22.18	88	0	0	1	0	0	0	0
106	2	C C	C C	A A	T T	T C	C C	C C	T T	T C	C C	G A	22.76	75	0	0	1	0	1	0	1
107	2	C C	A A	G A	T T	T T	T T	T C	T A	T C	T C	G G	21.10	87	0	0	0	1	0	0	0
108	2	C C	C A	A A	T T	T C	T C	T C	T T	T C	T C	G G	18.22	84	0	0	1	0	1	0	0
115	2	C C	C A	A A	T T	T T	T C	T T	T T	C C	C C	G A	26.83	78	0	1	0	0	0	1	1
116	2	C C	C A	G A	T A	T T	T T	T C	T T	C C	T C	G A	21.30	80	0	0	0	1	1	0	0
117	2	C C	C C	G A	T A	T C	T T	C C	T T	T C	T C	G A	19.42	74	0	0	0	0	0	1	0
119	2	C C	A A	A A	T A	T C	T C	T C	T A	T C	C C	G A	22.92	79	0	0	0	1	1	0	0
134	2	C C	C A	A A	T T	T T	T T	T T	T T	C C	C C	G A	19.17	82	0	1	0	0	1	0	0
144	2	C A	A A	A A	T T	T T	C C	T C	T T	T C	C C	G G	18.14	44	0	0	1	0	0	0	1
145	2	C C	C A	A A	T T	T T	T C	C C	T T	C C	T C	G A	23.79	62	0	0	0	1	1	0	0
146	2	C C	C A	A A	T A	T T	T T	T C	T T	C C	C C	G A	22.39	68	0	0	1	0	0	0	0
147	2	C C	C A	G A	T T	T T	T C	T C	T T	C C	T C	G A	21.49	88	0	0	0	1	1	0	0
148	2	C A	A A	A A	T T	T T	C C	T T	T T	C C	T T	G G	23.04	62	0	0	0	0	0	1	0
149	2	C C	C A	A A	T A	T T	T C	C C	T T	C C	C C	G A	21.87	93	1	1	0	0	1	0	0
152	2	C C	A A	A A	T A	T C	T T	T C	T T	C C	T C	G A	26.04	91	1	0	1	0	1	0	0
163	2	C C	C A	A A	T T	T T	T T	C C	T T	C C	C C	G A	18.85	61	1	0	1	0	1	0	1
164	2	C C	A A	G A	T A	T T	T T	T T	T T	C C	T C	A A	19.34	72	0	0	1	0	0	0	0
165	2	C C	C A	A A	T T	T C	T C	C C	T T	T C	T C	G G	25.96	85	0	0	0	1	1	1	1
166	2	C C	C A	G A	T T	T C	T T	T C	T T	C C	T C	G G	19.32	74	0	0	0	1	0	0	0
174	2	C C	A A	A A	T T	T T	T C	T C	T T	C C	C C	G G	23.86	82	0	0	1	0	1	0	0
176	2	C C	C A	A A	T A	T T	T C	C C	T T	C C	C C	G A	18.65	73	0	0	1	0	0	0	0
184	2	C C	A A	A A	T T	T T	T C	T C	T T	T C	C C	G A	22.27	85	1	1	0	0	1	0	0
186	2	C C	C A	A A	T A	T T	C C	T C	T A	C C	T T	A A	20.12	61	0	0	1	0	1	1	0
189	2	C C	C A	G A	T T	T T	T C	C C	T T	C C	C C	G G	24.81	76	0	0	0	1	0	0	0
191	2	C C	A A	A A	T T	C C	C C	C C	T T	T C	C C	G G	21.96	65	0	0	1	0	1	1	1
193	2	C C	A A	A A	T T	T T	C C	T C	T T	C C	T C	G A	24.88	78	0	0	1	0	1	0	0
199	2	C C	A A	A A	T A	T C	T C	T C	T T	T C	C C	G A	23.56	71	0	0	1	0	0	1	0
201	2	C C	C A	G A	T T	T T	T T	C C	T A	C C	C C	G G	21.18	57	0	0	1	0	1	0	0
202	2	C C	A A	G A	T T	T T	T C	C C	T T	C C	T C	G G	18.18	68	1	1	0	0	1	1	0
205	2	C C	A A	G A	T A	T C	T T	T C	T T	T C	T C	G A	21.53	66	0	0	1	0	0	0	0
216	2	C C	A A	A A	A A	T C	T C	T T	T T	T T	T C	A A	21.83	58	0	0	1	0	1	0	1
246	2	C C	A A	G A	T T	T C	T C	C C	T T	C C	C C	G G	23.82	69	0	0	1	0	0	0	0
247	2	C A	C A	G A	T T	T T	T T	T C	T T	C C	C C	G A	25.93	77	0	0	0	1	1	1	1
249	2	C C	C A	A A	T T	T T	C C	C C	T T	C C	T C	G G	18.19	81	1	1	0	0	0	0	0
250	2	C C	A A	A A	T A	T T	T C	T C	T T	C C	T C	A A	25.12	91	0	1	0	0	1	1	1
252	2	C A	A A	A A	T T	T T	C C	T T	T T	C C	T T	G G	21.18	62	0	0	0	0	1	0	0
253	2	C C	A A	G A	T T	T T	T T	C C	T T	C C	C C	G G	19.50	58	0	0	0	1	0	1	0
258	2	C A	A A	G A	T T	T C	T T	T C	T T	T C	C C	G A	18.49	87	0	0	0	0	1	0	0
259	2	C C	C A	A A	T T	T C	T C	T C	T A	C C	C C	G G	24.41	62	0	0	0	1	1	1	1
260	2	C C	C A	A A	T A	T T	T C	T C	T T	C C	T C	A A	22.57	63	0	0	0	1	0	0	0
261	2	C C	A A	A A	T A	T C	T C	C C	T T	T C	T C	G A	20.54	63	0	1	0	0	1	1	0
263	2	C A	A A	A A	T T	T T	T T	T C	T A	C C	C C	G G	20.96	80	1	0	1	0	0	0	0
265	2	C C	A A	A A	T A	T C	T C	C C	T A	T C	T C	G A	18.34	88	0	0	1	0	1	1	0
268	2	C C	A A	A A	T A	T T	T C	T C	T T	C C	T C	G A	20.79	74	0	0	0	1	1	0	0
269	2	C A	C A	A A	T T	T T	T C	T C	T T	C C	C C	G G	24.89	53	0	0	1	0	0	1	0
270	2	C A	C C	A A	T A	T C	T T	T C	T T	T C	T C	G A	18.41	72	1	1	0	0	1	0	0
275	2	C C	A A	A A	T T	T C	T C	C C	T T	T C	C C	G G	23.65	68	0	0	0	1	1	0	1
279	2	C A	C A	A A	T T	T T	T T	T T	T T	T C	C C	G G	24.68	73	0	1	0	0	1	0	1
284	2	C C	C A	A A	T T	T C	T T	C C	T T	T C	T C	G A	25.52	84	0	0	0	1	1	0	0
285	2	C C	C A	G A	T T	T C	T T	C C	T T	T C	T C	G A	26.07	77	0	0	1	0	0	0	0
286	2	C A	C A	G A	T T	T T	T T	T C	T T	C C	C C	G A	19.09	78	0	0	0	1	1	1	0
287	2	C C	C A	A A	T T	T T	T C	C C	T T	C C	C C	G A	20.76	66	0	0	1	0	0	0	0
289	2	C C	C A	A A	T A	T C	T T	C C	T T	T C	C C	G A	24.24	76	0	0	1	0	1	0	1
291	2	C A	A A	G A	T T	T C	T T	T C	T T	T C	C C	G A	21.03	79	0	0	0	1	1	0	0
297	2	C C	C A	G A	T T	T T	T C	C C	T T	C C	C C	G G	24.04	57	1	0	0	1	1	0	0
313	2	C C	C A	A A	T T	T T	C C	C C	T T	C C	T C	G A	22.54	77	1	0	0	1	1	1	1
318	2	C C	C A	A A	T T	T T	C C	C C	T T	C C	T C	G A	22.66	78	1	1	0	0	0	0	0
340	2	C C	A A	A A	T T	T T	T C	T C	T T	C C	C C	G A	24.37	69	0	1	0	0	1	0	0
371	2	C A	C A	G A	T T	T T	T T	T C	T T	C C	T C	G G	26.41	73	0	0	0	1	1	1	0
392	2	C C	A A	A A	T T	T T	T T	C C	T T	C C	T T	G G	25.94	77	0	0	1	0	1	0	1
394	2	C C	A A	A A	T A	T C	T T	C C	T T	T C	C C	A A	24.54	70	1	1	0	0	1	0	0
398	2	C C	A A	G A	T T	C C	T C	T C	T T	T T	C C	G A	19.17	70	0	0	1	0	0	1	0
407	2	C C	A A	A A	T A	T T	T T	T C	T A	C C	C C	G A	24.53	69	1	1	0	0	0	0	0
411	2	C C	C A	A A	A A	T C	T C	C C	T T	T C	T C	A A	23.42	84	0	0	0	1	1	0	0
413	2	C C	C C	A A	A A	T C	C C	T C	T T	C C	C C	A A	21.72	74	0	0	0	1	0	0	0
424	2	C C	C A	A A	T T	T T	T C	T C	T A	T C	C C	G A	20.88	70	0	0	0	1	1	0	1
425	2	C C	A A	A A	T A	C C	C C	T C	T T	T T	T C	G A	18.11	52	0	0	1	0	0	1	1
449	2	C C	A A	A A	T A	C C	C C	T C	T T	T T	T C	G A	20.30	73	0	0	0	0	1	0	0
451	2	C C	C A	A A	T T	T C	C C	C C	T T	T C	C C	G A	22.34	69	0	0	1	0	1	0	0
452	2	C C	A A	A A	T T	T T	T C	T C	T T	C C	C C	G A	21.24	72	0	0	1	0	1	1	0
456	2	C C	A A	A A	T A	T C	T C	T T	T T	T C	C C	A A	25.52	76	0	0	0	0	1	0	0
463	2	C C	A A	A A	T T	T T	T T	T C	T A	C C	T C	G G	23.53	81	0	0	0	1	0	1	0
464	2	C C	A A	G A	T T	T T	T T	T C	T T	T C	C C	G G	18.26	82	0	0	0	0	1	0	1
465	2	C C	C A	A A	T A	T C	C C	T C	T T	T C	T T	G A	19.70	80	0	0	1	0	1	0	0
467	2	C C	C C	A A	T T	T T	T C	T C	T A	T C	T C	G G	24.70	84	0	0	1	0	0	0	0
468	2	C C	A A	A A	T A	T T	T T	T C	T A	C C	T C	A A	22.46	75	0	0	1	0	1	1	1
471	2	C C	C A	A A	T T	C C	T C	C C	T T	T T	C C	G A	18.14	80	0	0	1	0	0	0	0
472	2	C C	C A	A A	T A	T C	C C	T C	T T	C C	T C	G A	26.04	88	0	1	0	0	1	1	0
500	2	C C	C A	A A	T T	T C	T T	T T	T T	T C	C C	G G	18.23	82	0	0	0	1	1	0	0
502	2	C C	C A	G A	T A	T C	T T	T C	T T	T C	T C	G A	22.62	83	1	1	0	0	1	0	0
503	2	C C	A A	A A	T A	T T	T T	T C	T T	T C	T C	A A	26.56	73	0	0	1	0	1	0	1
519	2	C C	A A	A A	T A	T T	T C	C C	T T	C C	C C	G A	18.33	83	0	0	1	0	1	1	1
521	2	C C	C A	A A	A A	T T	T C	T C	T T	C C	C C	A A	25.21	86	0	0	0	1	0	0	0
522	2	C C	C A	A A	A A	T C	C C	T C	T T	T C	C C	A A	20.62	65	0	0	0	1	1	1	1
564	2	C C	C A	A A	T A	T T	T C	C C	T T	C C	T C	A A	20.09	71	0	1	0	0	1	0	0
568	2	C A	C A	A A	T T	T T	C C	T C	T T	C C	T C	G G	25.44	70	0	1	0	0	1	0	0
571	2	C C	A A	A A	T A	T T	T T	C C	T T	C C	C C	G A	26.13	65	0	0	1	0	1	0	1
573	2	C C	A A	A A	T A	T T	T C	T C	T T	T C	C C	G A	21.87	88	1	1	0	0	0	1	0
583	2	C C	A A	A A	T T	T C	T T	C C	T A	T C	T C	G G	26.85	79	1	1	0	0	1	0	0
584	2	C C	C C	A A	T A	T C	T C	T C	T A	T C	C C	G A	19.92	66	0	1	0	0	1	0	0
585	2	C C	A A	A A	T T	T C	T C	C C	T A	T C	C C	G G	23.17	61	0	0	1	0	1	0	1
593	2	C C	C A	A A	T A	T T	T T	T C	T T	C C	T C	G A	20.54	85	0	0	0	1	0	1	1
620	2	C C	C A	A A	T T	T C	T C	T C	T T	T C	T C	G G	23.83	89	0	0	1	0	1	0	1
656	2	C C	C A	G A	T A	T C	T C	T T	T A	T C	C C	G A	18.65	50	0	1	0	0	1	1	0
674	2	C C	A A	A A	T T	T T	T T	C C	T T	C C	T C	G G	25.48	88	1	1	0	0	1	0	0
676	2	C C	A A	G A	T T	T T	T T	C C	T A	C C	T C	G A	25.42	63	0	0	1	0	0	0	0
681	2	C C	C A	A A	T T	T C	T C	C C	T T	T C	C C	G G	22.15	83	0	1	0	0	1	0	0
686	2	C C	A A	A A	T A	T T	T C	T C	T T	C C	C C	A A	20.33	94	1	1	0	0	0	0	0
687	2	C C	C A	A A	T T	T T	T T	T C	T A	T C	T T	G G	26.20	66	0	0	1	0	0	1	1
694	2	C A	A A	A A	T T	T T	C C	T C	T T	C C	T C	G G	23.67	80	0	0	1	0	1	0	0
711	2	C C	A A	A A	T A	T T	T C	C C	T T	C C	T C	A A	25.63	68	0	1	0	0	0	0	0
742	2	C C	A A	A A	T A	T C	T T	T C	T T	T C	C C	G A	20.25	61	1	0	0	0	1	1	0
744	2	C A	A A	G A	T T	T T	T T	T C	T T	C C	C C	G G	25.92	80	1	0	0	0	1	0	0
746	2	C C	A A	A A	T A	T T	T T	C C	T T	C C	C C	A A	22.41	76	0	0	0	1	0	0	0
755	2	C C	C C	A A	T A	T C	T C	T T	T T	T C	T C	G A	22.32	67	0	0	0	1	1	0	0
757	2	C C	C C	A A	T T	T C	T T	T C	T T	T C	T T	G G	21.95	78	0	0	0	1	1	0	0
763	2	C C	A A	G A	T T	T C	C C	T T	T T	T C	C C	G G	22.17	65	0	0	1	0	0	1	1
764	2	C C	A A	A A	T A	T T	T T	T C	T T	C C	T C	G A	22.62	55	0	0	1	0	1	0	0
BL001	2	C C	C A	A A	T T	T C	T T	C C	T A	T C	C C	G G	24.98	87	1	1	0	0	1	0	0
BL002	2	C C	C A	A A	T A	T T	T T	T T	T T	C C	C C	G A	23.03	74	0	1	0	0	0	1	0
BL003	2	C C	C A	A A	T A	T T	T C	C C	T T	T C	T C	G A	25.24	87	0	0	0	1	1	0	1
BL004	2	C C	A A	A A	T T	T T	T C	T C	T T	C C	C C	G G	23.39	87	0	1	0	0	0	1	0
BL006	2	C A	C A	A A	T A	T C	T C	T T	T T	T T	C C	A A	19.32	91	0	1	0	0	1	0	1
BL007	2	C C	A A	A A	T A	T C	T T	T C	T A	T C	C C	G A	26.65	90	0	0	0	1	1	1	0
BL008	2	C C	A A	A A	T T	T C	T T	T C	T T	T C	T C	G A	25.84	88	0	0	0	1	1	0	0
BL009	2	C A	C A	G G	T T	T T	T C	T T	T T	C C	C C	G A	21.59	81	0	0	0	1	0	0	0
BL010	2	C C	A A	G A	T T	T T	T T	T C	T A	T C	T C	G G	19.95	81	1	1	0	0	1	1	1
BL011	2	C C	C A	G A	T T	T T	T C	T C	T T	C C	C C	G G	20.41	85	1	1	0	0	0	0	0
BL012	2	C C	A A	A A	T A	T T	T C	C C	T A	C C	C C	A A	19.75	83	1	1	0	0	1	1	0
BL013	2	C C	C A	A A	T T	T T	C C	T C	T T	C C	C C	G A	18.07	86	0	1	0	0	0	0	0
BL014	2	C C	C A	A A	T T	T T	C C	C C	T T	C C	T C	G G	21.36	90	0	0	0	1	1	0	0
BL015	2	C C	C A	A A	T A	T C	T C	C C	T A	T T	C C	G A	23.10	68	0	0	0	1	0	0	0
BL016	2	C C	A A	A A	T T	T T	T T	T C	T T	C C	T C	A A	25.40	84	0	0	0	1	1	1	0
BL017	2	C C	C A	A A	T T	T C	C C	T C	T T	T C	C C	G G	22.28	77	1	1	0	0	0	0	1
BL019	2	C A	C A	G G	T T	T T	T C	T T	T T	C C	C C	G A	20.85	81	0	0	0	1	1	0	0
BL020	2	C C	A A	G A	A A	T T	T T	T C	T T	C C	T C	A A	20.13	81	0	0	0	1	0	1	0
BL022	2	C A	A A	A A	T A	T T	T C	T C	T T	C C	C C	A A	25.41	89	0	1	0	0	1	0	0
BL023	2	C C	C A	A A	T T	C C	T T	C C	T A	T T	C C	G A	20.46	99	0	1	0	0	0	1	0
BL024	2	C A	C A	A A	T A	T T	T C	T T	T T	T C	T C	A A	20.53	81	0	0	0	1	1	0	1
BL025	2	C C	A A	A A	T A	T T	T C	C C	T T	C C	T C	G A	20.40	93	0	0	0	1	1	0	0
BL026	2	C C	A A	A A	T A	T T	T C	C C	T T	C C	T C	G A	20.62	91	0	0	0	1	1	1	0
BL027	2	C C	C A	A A	T T	T C	T C	T C	T T	T T	C C	G G	25.80	87	0	1	0	0	1	0	1
BL028	2	C C	A A	A A	T A	T T	T T	T C	T A	C C	C C	G A	25.36	87	1	1	0	0	0	1	0
BL029	2	C C	A A	A A	T A	T T	T C	T C	T T	C C	C C	G A	18.63	90	0	0	0	1	1	0	0
BL032	2	C C	A A	A A	T T	T T	T T	C C	T T	C C	T C	G A	18.65	83	0	1	0	0	1	1	0
BL033	2	C C	A A	A A	T T	T T	T T	C C	T A	C C	C C	G G	19.41	85	0	0	0	1	0	0	0
BL034	2	C C	C A	A A	T T	T T	T T	T C	T T	C C	T C	G G	22.17	75	0	0	0	1	1	0	1
BL035	2	C C	A A	A A	T T	T T	T C	T C	T T	C C	T T	G A	20.35	90	0	0	0	1	0	0	0
BL036	2	C A	C A	A A	T A	T T	T C	T T	T T	T C	T C	A A	20.69	86	0	1	0	0	1	1	0
BL037	2	A A	A A	G A	T T	C C	T C	T T	T T	T T	T T	G G	19.29	91	0	1	0	0	1	0	0
BL038	2	C C	A A	A A	T T	T C	T C	T T	T T	T C	C C	G G	19.43	84	0	0	0	1	0	0	0
BL039	2	C C	A A	A A	T T	T T	T T	T C	T A	C C	C C	G A	25.05	79	1	1	0	0	1	0	1
BL040	2	C C	C A	A A	T T	T C	T T	T T	T T	T C	C C	G G	18.27	80	0	0	0	1	0	1	1
BL041	2	C C	A A	A A	T T	T C	T C	C C	T T	T T	T C	G G	20.13	81	1	1	0	0	1	0	0
BL042	2	C C	C A	A A	T T	T C	T C	C C	T A	T C	T C	G G	20.99	96	0	0	0	1	0	1	1
BL043	2	C C	A A	A A	T T	T C	C C	T C	T T	T C	C C	A A	26.86	83	1	1	0	0	1	0	0
BL044	2	C C	C A	A A	T T	C C	T C	T C	T T	T T	T C	G G	23.15	86	0	1	0	0	1	0	0
BL045	2	C C	A A	A A	T A	T C	T T	T T	T A	T C	C C	G A	23.06	88	0	1	0	0	1	1	1
BL046	2	C C	C A	A A	T T	T T	T T	T C	T A	C C	C C	G G	19.17	88	0	0	0	1	0	0	0
BL047	2	C C	C A	G A	T A	T C	T C	T C	T T	C C	T C	A A	19.59	88	0	0	0	1	1	1	0
BL048	2	C C	A A	A A	T T	T T	C C	C C	T T	C C	C C	G A	23.71	87	0	1	0	0	0	0	0
BL049	2	C C	A A	A A	T A	T T	T T	T C	T T	C C	C C	A A	24.93	94	0	1	0	0	1	0	1
BL050	2	C C	A A	A A	T A	T C	T T	T C	T T	T C	C C	G A	24.37	92	0	0	0	1	1	0	0
BL051	2	C C	A A	A A	T T	C C	T C	C C	T T	T C	C C	G G	23.61	74	1	1	0	0	1	1	0
BL052	2	C C	C A	G A	T A	T C	T T	C C	T T	T C	C C	G A	22.35	76	0	1	0	0	0	0	1
BL053	2	C C	A A	A A	T T	T C	T T	C C	T A	T C	C C	G A	25.54	88	1	1	0	0	0	0	0
BL054	2	C C	C C	A A	T T	T T	C C	T C	T T	C C	C C	G G	20.20	86	1	1	0	0	1	0	0
BL055	2	C C	A A	G A	T T	C C	T T	T C	T T	T T	T C	G G	24.65	67	0	0	1	0	0	1	1
BL056	2	C C	C A	A A	T A	T T	T C	C C	T T	T C	T C	G A	21.50	87	0	0	1	0	1	0	0
BL057	2	C C	A A	A A	T T	T C	T T	T C	T A	T C	C C	G G	26.92	88	0	1	0	0	1	1	1
765	2	C A	A A	G A	A A	T C	C C	T C	T T	T C	C C	A A	21.09	79	0	0	0	1	1	0	0
766	2	C C	A A	A A	T A	T T	C C	C C	T T	C C	C C	G A	19.30	66	0	0	0	1	0	0	0
767	2	C C	A A	G A	T T	T C	C C	T C	T T	T C	T C	G G	20.00	72	0	0	1	0	1	0	1
768	2	C C	A A	G A	T A	T C	T T	T C	T A	C C	T C	G A	22.19	72	0	0	0	1	0	1	0
769	2	C C	C A	A A	T A	T T	C C	T C	T T	C C	C C	A A	18.83	82	0	0	1	0	1	0	1
771	2	C C	C A	A A	T A	T T	T C	C C	T T	C C	C C	G A	26.58	77	0	0	1	0	1	1	0
772	2	C C	A A	G A	T T	T T	T T	T T	T T	C C	T T	G A	19.86	70	1	1	0	0	0	0	0
773	2	C C	C C	A A	T T	T T	T C	T C	T A	T C	T C	G G	20.64	80	0	0	0	1	1	1	0
774	2	C C	A A	A A	T A	T T	T T	C C	T T	C C	T C	G A	20.31	64	0	0	1	0	1	0	0
776	2	C C	C A	A A	T T	T T	T C	T T	T T	T C	T C	G G	24.40	80	0	1	0	0	0	0	1
778	2	C A	C A	A A	A A	T T	C C	T C	T T	C C	C C	A A	21.46	81	0	0	0	1	1	1	0
797	2	C C	C A	A A	T T	T C	T T	C C	T T	T C	T C	G G	26.17	81	0	0	0	0	0	1	0
798	2	C C	C A	A A	T T	C C	T C	C C	T T	T T	C C	G G	20.11	58	0	0	0	1	1	0	0
801	2	C C	A A	A A	T T	T T	C C	C C	T T	C C	T C	G G	21.46	70	0	0	1	0	1	0	1
802	2	C C	A A	A A	T A	T T	T T	C C	T T	T C	C C	G A	21.44	67	0	0	0	1	0	1	1
803	2	C C	C A	A A	T A	T T	T T	C C	T T	T C	T C	G A	22.00	65	0	0	0	1	1	0	0
820	2	C C	A A	G A	T T	T T	C C	C C	T T	C C	C C	G G	26.56	77	0	0	0	1	0	0	0
825	2	C C	A A	A A	T T	T T	T C	T T	T T	C C	C C	G A	20.84	51	0	0	0	0	1	1	0
828	2	C C	C A	G A	T A	T T	T T	C C	A A	C C	C C	G A	20.26	72	0	1	0	0	1	0	0
829	2	C C	A A	A A	T A	T T	T C	T C	T T	C C	C C	G A	25.82	80	1	1	0	0	0	0	0
840	2	C C	C A	A A	T T	T C	T C	T C	T A	T T	C C	G A	20.66	72	0	0	0	1	1	1	1
907	2	C C	C A	A A	T A	T T	T T	T C	T T	C C	C C	G A	24.04	92	1	1	0	0	0	1	0
908	2	C C	C A	A A	T A	T T	T C	T C	T T	C C	C C	G G	25.38	77	1	1	0	0	0	0	0
909	2	C C	C C	A A	T T	T C	T C	T T	T T	T C	C C	G A	23.40	85	0	0	0	1	1	1	1
910	2	C C	C A	G A	T T	T T	T C	C C	T T	C C	T C	G A	23.52	88	0	1	0	0	1	0	0
911	2	C C	A A	G A	T A	T C	T C	T C	T T	T C	T C	A A	22.50	89	0	1	0	0	0	0	0
916	2	C C	C A	A A	T A	T T	T C	C C	T T	T C	C C	G A	19.93	77	1	1	0	0	1	0	1
918	2	C C	A A	A A	T T	T T	T C	T C	T T	C C	T T	A A	25.05	67	0	1	0	0	1	0	0
922	2	C C	C C	A A	T A	C C	T T	T C	T T	T C	C C	G A	26.72	74	1	1	0	0	1	1	1
925	2	C C	A A	A A	T T	T C	C C	T C	T T	T T	T C	G G	24.09	84	1	1	0	0	0	0	0
926	2	C C	A A	A A	T T	T C	T C	C C	T T	C C	C C	G A	19.62	89	1	1	0	0	1	0	0
930	2	C A	A A	A A	A A	T T	T T	T C	T T	C C	T C	A A	20.62	54	0	0	1	0	0	0	0
934	2	C C	A A	A A	T A	T T	T C	C C	T T	C C	T C	G A	22.26	60	0	0	0	1	1	0	0
937	2	C C	A A	A A	T T	T C	C C	T C	T T	T T	T C	G G	18.75	82	0	0	0	1	1	0	0
941	2	C C	C A	A A	T T	T T	T T	T T	T T	C C	C C	G G	18.78	76	1	1	0	0	0	1	1
942	2	C A	C C	A A	T T	T C	T T	T C	T T	T C	C C	G A	25.55	72	0	0	1	0	1	0	0
946	2	C C	C A	G A	T A	T T	C C	T C	T T	C C	T C	G A	23.01	81	1	1	0	0	0	0	0
948	2	C C	C C	A A	T A	T T	T T	T C	T T	C C	C C	G A	23.55	59	0	0	0	1	1	1	1
949	2	C C	A A	G A	T A	T T	C C	T C	T T	C C	T C	A A	24.04	83	1	1	0	0	1	0	0
950	2	C C	C A	G A	T A	T C	T C	C C	T T	T T	T C	G A	25.62	65	0	0	1	0	0	0	0
1005	2	C C	A A	A A	T A	T C	T C	T C	T A	T C	C C	A A	19.33	62	0	0	0	1	1	1	0
1009	2	C C	C A	A A	T T	T T	T C	T C	T A	C C	T C	G G	25.82	78	1	1	0	0	0	0	0
1011	2	C C	C A	G A	T T	T T	C C	C C	T T	C C	C C	G G	26.78	80	1	1	0	0	1	1	0
1013	2	C C	C A	A A	A A	T T	T C	T T	T T	T C	C C	A A	23.85	82	0	0	0	1	1	0	1
1014	2	C C	A A	G A	T A	C C	T C	C C	T A	T C	T C	G A	24.12	85	1	1	0	0	0	0	0
1015	2	C C	A A	A A	T A	C C	T C	T T	T T	T C	T C	A A	25.62	86	1	0	1	0	1	0	1
1019	2	C C	C A	A A	T T	T T	T C	T C	T T	C C	C C	G A	21.65	61	0	0	0	1	1	0	0
1020	2	C C	C A	A A	T T	T C	C C	T T	T T	T C	C C	G A	25.41	64	0	0	0	1	0	1	0
1024	2	C A	A A	A A	T A	T T	T C	T C	T T	T C	T C	G A	18.89	77	0	1	0	0	1	0	1
1027	2	C C	A A	A A	T T	T C	T T	C C	T T	C C	T C	G G	24.26	79	0	0	0	1	0	0	0
1032	2	C C	A A	A A	T T	T T	T C	T C	T A	C C	T T	G G	22.47	62	1	1	0	0	1	0	0
1034	2	C C	A A	A A	A A	T C	T C	T C	T A	T C	T C	A A	26.71	73	0	0	0	1	0	0	0
1040	2	C C	A A	G A	T A	T C	T C	T C	T T	T C	C C	G A	25.68	85	0	1	0	0	1	0	0
1044	2	C A	C A	G A	T T	T T	C C	T C	T T	C C	C C	G A	20.83	72	0	0	1	0	1	1	1
1046	2	C C	C A	A A	T T	T C	T C	C C	T T	T C	C C	G G	21.84	82	0	0	1	0	1	0	0
1047	2	C C	A A	A A	T A	T T	T C	T C	T A	C C	C C	G A	23.02	80	0	0	0	1	0	1	0
1050	2	C A	A A	A A	T A	C C	T T	T C	T T	T T	T C	G A	26.34	85	1	1	0	0	1	0	0
1097	2	C C	C A	A A	T T	T C	C C	C C	T T	T C	C C	G A	19.01	78	1	1	0	0	0	0	0
1098	2	C C	A A	A A	T T	T T	T C	C C	T T	T C	C C	G G	24.62	70	1	0	0	0	1	0	1
1099	2	C C	A A	G A	T T	T C	C C	T T	T T	T C	T C	G G	25.17	86	1	1	0	0	1	1	1
1100	2	C C	C A	A A	T T	T T	T C	C C	T T	C C	C C	G G	25.15	81	0	0	0	1	0	0	0
1101	2	C C	A A	G A	T A	T T	T T	C C	T T	C C	C C	G A	19.19	80	0	0	0	1	1	0	0
1102	2	A A	C C	A A	T T	T T	C C	T T	T T	T C	T C	G G	21.93	75	0	0	0	1	1	1	0
1103	2	C A	A A	A A	T A	T T	T C	T T	T T	C C	C C	A A	18.40	74	0	0	1	0	1	0	0
1106	2	C A	A A	A A	T A	T T	T C	T T	T T	C C	C C	A A	23.47	74	1	1	0	0	0	0	1
1109	2	C C	C A	A A	T A	T T	T C	C C	T T	C C	T C	G A	25.04	82	0	0	0	1	1	0	0
1111	2	C C	C A	A A	T A	T T	T T	T T	T A	T T	T C	G A	23.02	64	0	0	1	0	0	1	1
1114	2	C C	C A	A A	T A	T C	T T	T C	T T	T C	C C	G A	26.52	80	0	0	0	1	1	0	0
1120	2	C C	A A	A A	A A	T T	C C	C C	T T	T C	C C	A A	22.29	82	0	0	0	1	0	0	0
1121	2	C C	A A	G A	T A	T T	T C	T C	T A	T C	T C	G A	18.07	61	1	1	0	0	1	0	0
1122	2	C C	C A	A A	T T	T C	T T	T C	T T	T C	T C	G G	20.11	70	1	1	0	0	0	0	1
1124	2	C C	C A	G A	T T	T T	T C	C C	T T	C C	C C	G A	19.82	85	1	1	0	0	1	0	0
1143	2	C A	A A	A A	T T	T T	T C	T T	T T	C C	C C	A A	20.58	77	1	1	0	0	0	0	0
1159	2	C C	C A	G A	T T	T C	C C	C C	T T	T C	C C	G G	26.35	73	0	0	1	0	0	1	1
1160	2	C C	C A	A A	A A	T T	T T	C C	T T	C C	T T	A A	20.29	81	1	1	0	0	1	0	0
1162	2	C C	A A	G A	T T	T T	T C	T C	T T	C C	T C	G G	22.06	70	1	1	0	0	1	1	0
1164	2	C C	A A	G A	T T	T C	T C	T C	T T	T C	C C	G G	24.57	72	0	0	0	1	1	0	0
1167	2	C C	A A	A A	A A	T C	T C	T C	T A	T C	C C	A A	26.29	82	0	0	1	0	1	0	1
1168	2	C C	A A	A A	T T	T T	T T	C C	T A	C C	T C	G A	22.52	63	1	0	1	0	0	1	0
1170	2	C C	A A	A A	T A	T T	T C	C C	T T	T C	T C	G A	19.28	65	1	1	0	0	1	0	1
1171	2	C C	C A	A A	T A	T C	T C	C C	T T	T C	C C	G A	21.84	67	0	0	0	1	0	1	0
1172	2	C C	A A	G A	T A	T T	T T	C C	T A	C C	T C	A A	25.68	73	1	1	0	0	1	0	0
1173	2	C C	A A	A A	T A	T T	C C	C C	T T	C C	T C	G A	21.06	74	1	1	0	0	1	0	0
1174	2	C C	A A	A A	T A	T T	T T	T C	T T	C C	T C	G A	23.99	82	0	0	0	1	0	1	0
1175	2	C C	A A	A A	T T	T T	T T	C C	T T	C C	C C	G A	18.43	82	1	0	0	0	1	0	0
1177	2	C C	A A	G A	T A	T T	C C	C C	T T	C C	T C	G A	25.28	65	0	0	0	1	0	0	0
1180	2	C C	A A	A A	T A	T T	T C	T C	T T	T C	T C	G A	20.52	63	0	0	1	0	1	1	1
1181	2	C C	A A	A A	T A	T C	T T	T C	T A	C C	C C	G A	23.53	64	0	0	1	0	0	0	0
1184	2	C C	C A	A A	T T	T T	T C	T C	T T	C C	T C	G G	22.82	85	1	1	0	0	1	1	1
1186	2	C C	A A	A A	A A	T T	C C	T C	T T	T C	C C	A A	20.77	69	0	0	1	0	1	0	0
1187	2	C C	A A	A A	T T	T T	T T	C C	T T	C C	C C	G G	24.27	83	1	1	0	0	1	0	0
1189	2	C A	A A	A A	T A	T T	T C	T C	T T	T C	C C	G A	23.03	70	0	0	1	0	0	0	0
1193	2	C C	C A	G A	T T	C C	C C	T C	T T	T C	C C	G A	19.51	68	0	0	0	1	1	1	1
1194	2	C C	A A	A A	T A	C C	T T	T C	T T	T C	C C	A A	24.17	68	1	1	0	0	1	0	0
1195	2	C A	A A	A A	T T	T C	T C	T T	T T	T C	C C	G A	18.63	69	0	1	0	0	0	0	0
1197	2	C C	A A	G G	T T	T C	T C	T C	T T	T C	T C	G G	26.47	75	0	0	1	0	1	1	1
1201	2	C C	C A	A A	T T	T C	T C	C C	T T	C C	C C	G A	24.91	78	0	0	0	1	0	0	1
1205	2	C C	A A	A A	T A	T C	T C	T T	T T	T C	T C	G A	24.68	91	0	0	0	1	1	0	0
1206	2	C C	A A	G A	T A	T C	T T	T C	T T	T C	T T	G A	24.16	91	0	0	0	1	1	1	0
1207	2	C C	C A	A A	T T	T T	T C	C C	T A	C C	C C	G A	23.21	93	1	1	0	0	1	1	0
1208	2	C C	A A	A A	T T	T T	C C	C C	T T	C C	T C	G G	18.54	76	1	1	0	0	1	0	0
1209	2	C C	C A	A A	T T	T T	T T	C C	T T	C C	C C	G A	20.70	77	0	0	1	0	0	1	1
1219	2	C C	A A	A A	T A	T T	T C	T C	T T	C C	C C	G A	19.97	70	0	0	0	1	1	0	0
1222	2	C C	C A	G A	T A	T C	C C	T C	T T	T T	T T	G A	18.05	79	0	0	0	1	0	0	0
1224	2	C C	C C	A A	T T	T C	T T	C C	T T	T C	T C	G A	26.96	82	0	0	0	1	1	1	1
1226	2	C C	C A	G G	T A	T C	T C	T C	T T	T C	T T	A A	18.27	86	0	0	0	1	0	0	0
1234	2	C C	A A	A A	T A	T T	T C	T T	T T	C C	C C	G A	19.82	82	1	0	1	0	1	0	0
1244	2	C C	C A	A A	T A	T T	C C	C C	T T	C C	T C	A A	26.95	78	1	1	0	0	1	1	1
1249	2	C C	A A	A A	T T	T T	T C	C C	T T	T C	C C	G G	26.13	83	1	1	0	0	1	0	0
1251	2	C C	A A	A A	T T	T T	T T	T T	T A	C C	C C	G G	20.97	84	0	1	0	0	1	1	1
1252	2	C C	A A	A A	T T	T C	T T	T C	T T	T C	T T	G G	23.17	88	0	0	0	1	0	0	0
1253	2	C C	A A	G A	T T	T T	T T	T C	T T	C C	T T	G A	18.51	89	0	0	0	1	1	0	0
1255	2	C C	C A	A A	T A	T T	T T	C C	T T	C C	T C	G A	21.47	93	1	1	0	0	0	0	0
1256	2	C C	C A	G A	T A	T C	T C	T C	T T	T C	T C	G A	19.38	71	0	0	0	0	1	1	0
1257	2	C C	A A	A A	T A	T T	C C	C C	T T	C C	C C	G A	23.52	71	0	0	0	1	0	0	0
1259	2	C C	C A	A A	T A	T C	T C	T C	T T	T C	C C	G A	21.27	83	0	0	0	1	1	0	0
1260	2	C C	A A	A A	T T	T T	C C	C C	T T	C C	T C	G A	25.18	83	1	0	1	0	1	1	1
1263	2	C A	A A	A A	T A	T C	C C	T C	T T	T C	T C	A A	23.05	89	0	0	0	1	1	0	0
1269	2	C C	A A	A A	T A	T C	C C	C C	T T	T C	C C	G A	24.06	68	0	0	0	0	0	0	0
1270	2	C C	C C	A A	T T	T T	T C	C C	T T	C C	T C	G G	20.70	68	0	0	1	0	1	1	0
1275	2	C C	A A	A A	T T	T C	T C	C C	T T	T C	T C	G G	25.58	68	0	0	0	1	0	0	0
1276	2	C A	C A	A A	T T	T C	C C	T C	T T	T C	T T	G A	18.06	69	0	0	1	0	1	1	0
1278	2	C C	C A	A A	T T	T T	C C	T C	T T	C C	T T	G A	24.80	76	0	1	0	0	1	0	1
1281	2	C C	C A	G A	T T	T T	T T	T T	T T	C C	C C	A A	25.42	81	0	0	0	1	0	0	0
1283	2	C C	A A	G A	T T	T T	T T	T C	T A	C C	T C	G A	21.16	86	1	1	0	0	1	1	0
1287	2	C C	A A	A A	T T	T T	T C	T C	T A	T C	C C	G A	23.19	63	0	0	1	0	1	0	0
1288	2	C A	A A	G A	T A	T T	T T	T C	T A	C C	C C	A A	25.86	63	1	1	0	0	0	0	0
1289	2	C A	A A	G A	T A	T C	T T	T C	T T	T C	T C	G A	20.74	70	1	0	0	1	1	1	0
1290	2	C C	C C	A A	T A	T T	T C	C C	T A	C C	T C	G A	22.20	75	0	0	1	0	1	0	1
1291	2	C C	C C	G A	T T	T T	C C	C C	T A	C C	C C	G G	22.22	87	0	1	0	0	1	1	0
1292	2	C C	C A	A A	T T	T T	T T	C C	T T	T C	C C	G G	25.29	88	0	1	0	0	0	0	0
1293	2	C C	C A	G A	T A	T C	T C	C C	T A	T T	T C	G A	24.94	61	0	0	0	1	1	1	0
1294	2	C C	C A	G A	A A	T T	T C	C C	A A	T C	C C	A A	25.99	66	0	0	1	0	0	0	0
1295	2	C C	A A	G A	T A	T T	T C	C C	T T	C C	T C	G A	18.44	71	1	1	0	0	1	0	1
1296	2	C C	A A	G A	T A	T T	C C	T T	T A	C C	C C	G A	24.76	73	0	0	0	1	1	0	0
1297	2	C C	C A	A A	T T	T T	T C	C C	T T	C C	T C	G A	24.80	73	0	0	0	0	0	0	0
1298	2	C C	C A	A A	T A	T C	T T	C C	T T	C C	T C	G A	23.83	77	0	0	0	1	1	1	1
1301	2	C C	C A	A A	T T	T T	C C	C C	T T	C C	C C	G A	20.58	78	0	1	0	0	0	0	0
1302	2	C C	A A	G A	T T	T C	T T	C C	T T	T C	C C	G G	21.06	82	0	1	0	0	1	1	0
1303	2	C A	A A	A A	T T	T T	T T	T C	T A	C C	T C	G G	21.67	84	0	0	0	1	0	0	0
1304	2	C C	C C	A A	T A	T T	T C	C C	T T	C C	C C	A A	18.21	86	1	0	0	1	1	1	1
1311	2	C C	C A	A A	T T	T T	T C	T C	T T	C C	C C	G G	24.65	82	0	0	0	1	0	0	0
1312	2	C C	C A	A A	T T	T T	T C	C C	T T	C C	C C	G G	26.84	83	1	0	0	1	1	0	1
1313	2	C A	C A	A A	T T	T T	T C	T T	T T	C C	T C	G G	22.78	63	0	0	1	0	0	1	0
1315	2	C A	A A	G A	T T	T T	T C	T T	T T	C C	C C	G G	25.76	69	0	0	1	0	1	0	0
1316	2	C C	A A	A A	T A	T T	T T	T C	T T	C C	T C	G A	21.94	69	1	1	0	0	1	0	0
1317	2	C C	C A	A A	T A	C C	T C	T C	T T	T T	C C	G A	25.00	71	1	1	0	0	0	1	1
1320	2	C C	C C	A A	T A	T T	T C	T C	T T	T C	C C	A A	19.28	78	0	0	0	1	1	0	0
1325	2	C C	A A	A A	A A	T C	C C	C C	T T	C C	T T	A A	22.12	78	0	0	0	1	1	0	0
1327	2	C A	A A	G A	T T	T T	T C	T C	T T	C C	C C	G G	20.84	80	0	0	0	0	0	1	0
1328	2	C C	C A	A A	A A	T C	T C	T C	T T	T C	T T	A A	24.58	80	1	0	0	1	1	0	0
1331	2	C C	C A	A A	T T	T T	T T	C C	T T	T C	T C	G A	19.63	83	0	1	0	0	0	0	0
1333	2	C C	C C	G A	T A	T T	T T	C C	T A	C C	T T	G A	20.46	86	1	0	1	0	0	1	1
1334	2	C C	C A	A A	T T	T T	T T	T C	T T	C C	C C	G G	25.82	87	0	0	0	1	1	0	0
1336	2	C C	A A	A A	T T	T C	C C	T C	T T	T C	C C	G G	21.24	62	0	0	1	0	1	1	0
1337	2	C C	A A	A A	T T	T T	T C	T T	T T	C C	T C	G A	24.04	66	0	0	0	1	0	0	0
1338	2	C A	C A	A A	T A	T T	T T	T C	T A	C C	C C	A A	20.12	67	0	0	1	0	0	1	1
1339	2	C C	C A	G A	T T	T T	T C	T C	T T	C C	T C	G G	22.27	79	0	1	0	0	0	0	0
1342	2	C A	C C	A A	T A	T C	T T	T C	T T	T C	T C	G A	26.86	73	1	1	0	0	1	0	0
1343	2	C C	C A	A A	T A	T C	T C	C C	T T	C C	T C	G A	18.10	73	0	0	0	1	0	1	0
1347	2	C C	A A	G A	T A	T T	C C	T C	T T	C C	T C	G A	20.88	74	1	1	0	0	0	0	0
1348	2	C C	A A	A A	T T	T T	T T	T C	T T	C C	C C	G G	20.41	78	0	0	1	0	1	0	0
1352	2	C C	C A	G A	T T	T C	T T	C C	T A	T C	C C	G G	18.36	61	0	0	0	1	0	1	1
1358	2	C A	C C	G G	T A	T C	T T	T C	T A	T C	C C	G A	23.81	85	0	1	0	0	0	0	0
1368	2	C C	C A	A A	T A	T C	T T	T C	T A	T C	C C	G A	24.37	83	0	0	0	1	0	0	1
1374	2	C C	A A	A A	A A	T T	T C	C C	T A	T C	T T	A A	22.91	64	0	0	0	1	1	1	0
1380	2	C C	C A	A A	T A	T C	T T	C C	T T	T C	T C	G A	25.48	79	0	1	0	0	0	0	0
1383	2	C C	A A	A A	T T	T C	T C	T C	T T	T C	T C	G G	19.98	82	0	1	0	0	0	0	0
1384	2	C C	A A	A A	T A	T T	T C	T T	T T	C C	T T	G A	21.40	83	0	0	0	1	0	1	1
1388	2	C C	C C	A A	T T	T C	T C	T C	T T	T C	T C	G G	23.88	60	0	0	1	0	1	0	0
1392	2	C C	C A	A A	T A	T T	T T	C C	T T	C C	T C	G A	19.55	66	0	0	1	0	0	0	0
1394	2	C A	A A	A A	T A	T C	C C	T T	T T	T C	T C	G A	22.36	67	0	0	0	1	1	0	1
1398	2	C C	C A	G G	T T	T T	T T	T C	T T	C C	C C	G G	20.76	76	1	1	0	0	0	0	0
1401	2	C C	A A	A A	T T	T T	T C	C C	T A	C C	C C	G G	22.36	80	1	1	0	0	0	1	0
1402	2	C C	C A	G A	T T	C C	T T	C C	T T	T T	C C	G A	18.43	83	1	1	0	0	0	0	0
1407	2	C C	C A	G A	T A	T T	T C	T C	T T	T C	T C	A A	19.27	90	1	1	0	0	1	0	1
1409	2	C C	C A	A A	A A	T T	T T	C C	T T	C C	C C	A A	24.84	76	0	0	0	0	0	0	0
op201901001	2	C C	A A	G A	T T	T T	T C	T T	T T	C C	C C	G G	19.89	69	0	1	0	0	1	1	0
op201901002	2	C C	A A	A A	T T	T T	T C	T C	T T	C C	C C	G A	18.20	88	0	0	0	0	0	0	0
op201901003	2	C C	A A	A A	T A	T T	T C	T C	T T	C C	T C	G A	18.73	75	1	1	0	0	1	0	0
op201901004	2	C C	C A	A A	A A	C C	T C	C C	T A	T T	T C	A A	20.79	86	0	1	0	0	0	1	0
op201901005	2	C C	C A	A A	T T	T T	T T	T C	T T	C C	C C	G A	19.30	72	0	0	0	1	1	0	0
op201901007	2	C C	C A	A A	T T	T T	T C	C C	T A	C C	T C	G G	25.86	67	0	0	1	0	1	0	1
op201901008	2	C C	C A	A A	T T	T T	T C	C C	T A	T C	T C	G G	22.72	66	0	1	0	0	0	1	0
op201901009	2	C C	C A	G A	T T	T T	T C	C C	T A	C C	C C	G G	18.66	60	1	1	0	0	1	0	0
op201901010	2	C C	C A	G A	T A	T T	C C	T C	T T	C C	C C	A A	22.84	79	0	0	0	1	0	0	0
op201901011	2	C A	A A	G A	T A	T C	T C	T C	T T	T C	C C	G A	20.52	59	0	0	0	0	1	1	1
op201901012	2	C C	A A	A A	T T	T T	C C	T T	T T	T C	C C	G G	21.06	55	0	0	0	0	0	0	0
op201901013	2	C A	C C	A A	T T	C C	T C	T C	T T	T T	C C	G G	20.39	69	0	0	1	0	0	0	0
op201901014	2	C C	C A	A A	A A	T C	T C	T C	T T	T C	T C	A A	24.63	62	0	0	0	1	1	1	0
op201901015	2	C C	A A	A A	T T	T T	T C	T C	T T	C C	C C	G G	21.41	70	0	0	0	1	0	0	0
op201901016	2	C A	C A	A A	T T	T T	T T	T C	T T	C C	T C	G A	22.17	81	1	1	0	0	1	0	1
op201901017	2	C C	A A	A A	T T	T T	T C	C C	T T	T C	T T	G G	20.10	45	1	1	0	0	1	1	0
1578	2	C C	C C	A A	T A	T C	T T	T C	T T	T T	T C	A A	25.74	84	1	1	0	0	0	0	0
1579	2	C C	C A	G A	T T	T T	T T	C C	T T	C C	C C	G A	25.82	85	0	0	0	1	1	0	0
1580	2	C C	C A	A A	T A	C C	T C	T T	T T	T T	T C	G A	21.82	61	0	0	1	0	0	1	0
1581	2	C C	C A	G A	T T	T T	T C	T C	T T	C C	C C	G G	22.47	61	0	0	1	0	0	0	0
1582	2	C C	A A	G A	T A	T C	T C	C C	T A	C C	C C	G A	18.08	65	0	0	0	1	1	0	1
1411	2	C A	C A	A A	T T	T C	T C	T C	T T	T C	C C	G G	19.84	61	0	0	1	0	0	0	0
1414	2	C C	C A	G A	T A	C C	T T	T C	T T	T T	T C	G A	25.51	69	1	0	1	0	1	1	1
1415	2	C C	C A	A A	T A	T C	C C	T C	T T	T C	C C	G A	18.12	71	0	0	1	0	0	0	0
1416	2	A A	A A	A A	T T	T T	T C	T T	T A	C C	C C	G G	19.65	74	0	0	0	1	1	1	0
1418	2	C A	A A	A A	A A	T C	C C	T T	T T	T C	C C	A A	19.06	76	1	1	0	0	0	0	0
1420	2	C C	C C	A A	T A	T T	T T	C C	T T	C C	T T	G A	22.94	80	0	0	0	1	1	0	1
1421	2	C C	C A	A A	T T	T T	T T	T C	T T	C C	T C	G A	19.34	81	0	0	0	1	1	0	0
1423	2	C C	C A	A A	T A	C C	T C	T C	T T	T C	C C	G A	21.61	89	1	1	0	0	0	1	0
1428	2	C C	A A	A A	T A	T C	T C	T C	T T	T C	T C	G A	21.33	64	0	0	1	0	1	0	1
1429	2	C C	C A	G A	T A	T T	C C	T C	T A	C C	T C	G A	22.28	65	0	0	1	0	0	1	0
1430	2	C C	C A	A A	T A	T C	C C	C C	T T	T C	C C	G A	23.84	68	0	1	0	0	1	0	0
1431	2	C C	C A	A A	T A	T C	T C	C C	T T	T C	C C	G A	19.23	68	0	0	1	0	0	0	1
1434	2	C C	C C	A A	T A	T T	T T	C C	T T	C C	T C	G A	25.91	73	0	0	0	1	1	1	0
1436	2	C C	C A	G A	T T	T T	C C	C C	T T	C C	T C	G G	19.14	75	1	1	0	0	1	0	0
1437	2	C C	C A	G A	T A	T T	T C	T C	T T	C C	T C	G A	23.64	78	0	1	0	0	0	0	0
1438	2	C C	C A	A A	T T	T T	T T	T C	T T	C C	C C	G A	25.71	80	1	1	0	0	1	1	0
1440	2	C C	C A	A A	T T	T T	T C	T C	T A	T C	C C	G A	19.92	83	1	1	0	0	0	0	0
1441	2	C C	A A	A A	T T	T T	C C	T C	T T	T T	C C	G G	18.84	84	0	0	0	1	0	0	1
1443	2	C A	C A	G A	T T	T T	C C	T C	T A	C C	C C	G G	18.91	90	0	0	0	1	1	1	0
1445	2	C C	C C	G A	T T	T C	T T	C C	T T	C C	C C	G A	18.84	65	0	0	0	1	1	0	0
1446	2	C C	A A	A A	T T	T C	C C	T T	T T	T C	C C	G G	22.57	66	0	0	1	0	1	1	0
1449	2	C C	C A	A A	T T	T C	T C	T C	T T	T C	C C	G G	22.22	79	0	0	1	0	0	0	0
1450	2	C C	A A	A A	T T	T C	T C	C C	T T	T C	T C	G G	18.98	83	1	1	0	0	0	1	0
1451	2	C C	C A	A A	T T	T T	T C	T C	T T	C C	C C	G G	20.88	79	0	0	0	1	1	0	1
1452	2	C C	A A	A A	T A	T C	T T	T C	T T	T C	C C	G A	21.27	79	0	1	0	0	1	1	1
1459	2	C C	A A	A A	A A	T T	T T	C C	T A	C C	T C	A A	19.54	67	0	0	1	0	0	0	0
1460	2	C C	A A	A A	T A	T T	T C	T C	T T	C C	T C	G A	26.14	68	0	0	0	0	1	1	0
1462	2	C C	A A	A A	T T	T T	C C	C C	T T	C C	T C	G G	20.82	74	1	1	0	0	1	0	0
1464	2	C C	C A	A A	T T	T C	T C	T T	T T	T C	C C	G G	24.42	82	0	0	0	1	0	1	0
1467	2	C C	C A	A A	T T	T T	T C	C C	T T	C C	T C	G G	26.40	88	1	1	0	0	0	0	1
1470	2	C C	C A	G A	T A	T T	T C	T T	T T	C C	C C	G A	18.77	91	0	0	1	0	1	1	0
1472	2	C C	A A	A A	T T	T T	C C	C C	T T	C C	C C	A A	24.93	82	0	1	0	0	1	0	0
1474	2	C A	C A	A A	T A	T C	T T	T T	T T	T C	C C	G A	19.75	86	1	1	0	0	0	0	0
1475	2	C C	A A	A A	A A	T C	T C	C C	T A	T C	C C	A A	18.05	72	1	1	0	0	1	1	1
1478	2	C C	A A	A A	T T	T T	T T	C C	T T	C C	T C	G A	24.64	79	1	1	0	0	1	0	0
op201902001	2	C C	A A	A A	T A	T T	T T	C C	T A	C C	T T	A A	26.28	70	0	1	0	0	0	0	0
op201902002	2	C C	C C	G A	T A	T T	T C	C C	T T	C C	C C	G A	25.15	78	1	1	0	0	1	0	0
op201902003	2	C C	A A	A A	T T	T C	T T	T C	T T	T C	C C	G G	20.68	91	0	1	0	0	0	1	1
op201902004	2	C C	C A	G A	T T	C C	T C	T C	T T	T C	C C	G G	20.87	66	0	0	0	1	1	0	1
op201902005	2	C C	A A	A A	T A	T C	T C	T C	T A	T C	T C	G A	24.67	75	0	1	0	0	0	0	0
op201902006	2	C C	A A	A A	T A	T T	T C	T C	T T	T C	T C	G A	25.35	85	0	0	1	0	1	1	1
op201902007	2	C C	A A	A A	T A	T T	T T	T T	T T	C C	T C	G A	18.55	64	0	0	1	0	1	0	0
1480	2	C C	A A	G A	T A	T T	T T	C C	T T	C C	T C	G A	18.67	62	0	0	1	0	1	1	0
1483	2	C C	C A	G A	T T	T C	T T	C C	T A	T C	T C	G G	21.66	74	0	0	0	0	0	0	0
1485	2	C C	A A	A A	T T	T T	T C	T C	T T	T C	C C	G G	18.19	75	0	0	0	0	1	0	0
1486	2	C C	A A	A A	T T	T T	T C	C C	T A	C C	T C	G G	19.99	102	0	1	0	0	0	0	0
1487	2	C C	C C	G A	T T	T T	T T	T C	T T	C C	C C	G A	19.18	67	0	0	1	0	1	1	1
1488	2	C C	A A	A A	T A	C C	T C	T T	T T	T T	C C	A A	24.15	72	0	0	1	0	0	0	0
1490	2	C C	C A	A A	T A	T T	T C	T C	T T	C C	T T	A A	19.39	77	0	0	1	0	0	1	0
1491	2	C C	A A	A A	T A	T T	C C	C C	T T	T C	C C	G A	18.92	77	0	1	0	0	1	0	0
1495	2	C C	C A	G A	T A	T C	T C	T C	T T	T C	C C	G A	23.90	84	1	0	1	0	0	0	1
1497	2	C C	C A	A A	T A	T C	T T	T C	T A	T C	C C	G A	26.44	66	0	0	0	1	0	0	0
1500	2	C C	C A	A A	T A	T C	T T	C C	T A	T C	T T	G A	24.81	69	0	1	0	0	1	1	0
1502	2	C C	A A	A A	A A	T T	T C	C C	T A	C C	T C	A A	20.48	73	0	0	1	0	1	0	0
1512	2	C C	C A	A A	T T	T T	T C	C C	T T	C C	T T	G G	26.71	84	0	0	0	1	0	0	0
1513	2	C A	C A	A A	T T	T T	T C	T C	T T	C C	C C	G G	20.29	87	1	0	1	0	1	1	0
1515	2	C C	C A	A A	T T	T T	T C	T C	T T	C C	C C	G G	26.74	92	0	0	0	0	0	0	0
1516	2	C C	A A	A A	T T	T T	T T	T T	T T	C C	C C	G A	23.08	71	1	1	0	0	0	1	0
1517	2	C A	C A	A A	T A	T C	T T	T T	T T	T C	C C	G A	22.14	85	1	1	0	0	1	0	0
1518	2	C C	A A	G A	T A	T T	T T	C C	T T	C C	T T	G A	22.68	82	0	0	0	1	1	0	1
1520	2	C C	A A	G A	T A	T T	T C	C C	T T	C C	T C	G A	18.17	70	0	0	0	1	0	0	0
1549	2	C A	A A	A A	T T	T T	T T	T C	T A	C C	C C	G G	19.17	79	1	0	0	0	1	1	0
1550	2	C C	C C	A A	T T	T C	T T	T C	T A	T C	C C	G G	22.40	79	1	0	0	1	1	1	0
1553	2	C C	C C	A A	T T	T T	T T	T C	T T	C C	C C	G A	24.45	81	1	1	0	0	1	0	0
1557	2	C C	A A	A A	T T	T T	T C	T C	T T	C C	C C	G G	23.04	86	0	0	0	1	0	0	0
1558	2	C C	A A	A A	T A	T T	T T	T C	T A	C C	C C	G A	22.38	66	0	0	1	0	1	1	1
1559	2	C C	C A	A A	T A	T T	T T	T C	T T	C C	C C	G G	25.12	66	0	0	0	1	0	0	0
1561	2	C C	A A	A A	T A	T C	T T	T C	T T	T T	C C	G A	24.06	72	1	1	0	0	1	0	0
1562	2	C C	A A	A A	T A	T C	T C	T C	T T	T C	C C	G A	24.72	72	0	0	0	0	0	0	1
1564	2	C C	A A	A A	T T	T C	C C	C C	T T	T T	T C	G G	23.17	74	0	0	1	0	1	0	0
1567	2	C A	A A	G A	T T	T C	T C	T T	T T	T T	T C	G G	18.61	85	0	0	0	1	1	1	0
1568	2	C C	C A	A A	T T	T T	C C	T T	T T	T C	C C	G G	19.35	86	1	0	1	0	1	0	0
1569	2	C C	C A	A A	T A	C C	T T	T C	T T	T C	T C	G A	24.59	86	1	1	0	0	0	0	0
1575	2	C C	A A	A A	T T	T C	T C	T C	T T	T C	C C	G G	20.44	79	0	1	0	0	1	0	0
1577	2	C C	C A	A A	T T	T C	T C	T C	T T	T C	T T	G A	20.15	81	0	0	1	0	1	1	0
1586	2	C C	C A	A A	T T	T T	C C	T T	T T	C C	C C	G G	24.95	72	0	0	0	1	0	0	0
1595	2	C C	A A	A A	T T	T C	T C	C C	T T	C C	C C	G A	23.83	89	1	1	0	0	0	0	0
1596	2	C C	C C	A A	T A	C C	T C	T C	T T	T T	C C	G A	24.08	64	0	0	1	0	1	0	1
1599	2	C C	C C	A A	T T	T C	T C	C C	T T	T T	T C	G G	18.37	66	1	1	0	0	0	1	0
1605	2	C C	A A	G A	T A	C C	T C	C C	T A	T C	T C	G A	20.89	88	0	1	0	0	0	0	1
1613	2	C C	C A	G A	T T	T T	T C	T T	T T	C C	C C	G G	19.72	68	0	1	0	0	1	1	1
1614	2	C C	C A	G A	T T	T T	T T	C C	T T	T C	T C	G G	20.40	63	0	0	1	0	1	0	0
1616	2	C C	C A	A A	T A	T T	C C	C C	T T	C C	C C	G A	21.17	63	0	0	0	1	0	0	0
1617	2	C C	C A	G A	T T	T T	T T	T C	T T	C C	C C	G G	22.37	85	0	0	0	1	0	1	1
68	1	C C	A A	G A	T T	T T	T T	T C	T T	C C	T C	G G	21.15	79	1	0	0	0	1	0	0
69	1	C A	C A	A A	T T	T T	T C	T T	T T	C C	T C	G A	24.11	60	0	0	1	0	0	0	0
70	1	C C	C C	A A	T A	T C	T C	C C	T T	T C	C C	G A	23.18	84	1	1	0	0	1	0	0
71	1	C C	C A	A A	A A	T T	T T	T C	T T	C C	T C	A A	23.49	56	1	1	0	0	0	1	0
72	1	C C	A A	A A	T A	T T	T C	T T	T A	T C	T T	G A	26.13	54	0	0	1	0	0	0	0
73	1	C C	A A	A A	T A	T T	T T	T C	T T	C C	T C	G A	21.21	80	0	0	1	0	1	0	0
74	1	C C	C A	G A	T A	T T	T T	C C	T T	C C	C C	G A	25.63	66	0	0	1	0	0	1	0
75	1	C A	C C	A A	T T	T T	C C	T C	T T	C C	C C	G G	19.52	70	0	1	0	0	1	0	1
76	1	C C	C A	A A	T T	T C	T T	T C	T T	T C	T T	G G	20.97	71	1	1	0	0	0	0	0
80	1	C C	A A	A A	T A	T T	T T	T T	T T	C C	T C	G A	22.50	64	0	1	0	0	0	0	0
81	1	C C	A A	A A	T T	T C	T C	T T	T T	C C	T T	G A	24.00	78	1	1	0	0	1	0	1
82	1	C A	A A	A A	T T	T C	T C	T T	T T	T C	C C	G G	27.70	68	1	0	0	0	0	0	0
83	1	C C	A A	A A	T A	T T	T C	C C	T A	C C	T C	G A	23.78	73	1	1	0	0	1	1	0
84	1	C C	A A	G A	T T	T C	T T	T C	T T	T C	T C	G G	27.29	54	0	1	0	0	0	0	0
86	1	C A	A A	A A	T A	T T	C C	T C	T T	C C	C C	A A	24.59	77	1	1	0	0	0	0	0
88	1	C C	C A	A A	T T	C C	T C	T C	T T	T T	T C	G A	20.01	80	1	0	0	0	0	0	1
89	1	C A	C A	A A	T A	T C	T C	T T	T T	T C	T C	G A	24.66	77	0	0	0	0	1	0	0
91	1	C C	A A	G G	T T	T T	T C	C C	T A	C C	T C	G G	27.23	82	1	0	1	0	1	0	0
92	1	C C	C A	A A	T T	T T	T C	C C	T A	C C	T C	G G	27.01	73	0	1	0	0	0	1	0
93	1	C C	C A	A A	T T	C C	T T	T C	A A	T T	T T	G G	20.20	71	0	1	0	0	0	0	0
94	1	C C	C A	A A	T T	T T	T C	C C	T T	C C	C C	G G	27.49	92	0	0	1	0	1	0	0
95	1	C C	C A	A A	T T	T T	T C	T T	T T	C C	T C	G G	23.27	48	0	0	0	0	0	0	0
96	1	C C	A A	A A	T A	T T	T T	C C	T T	C C	T C	G A	22.06	91	1	1	0	0	1	0	0
98	1	C C	C A	A A	T T	T T	T T	C C	T A	C C	C C	G G	26.58	73	0	1	0	0	0	0	0
121	1	C C	A A	A A	T A	T C	T C	C C	T T	T C	C C	G A	24.15	79	1	1	0	0	0	1	1
122	1	C C	C A	A A	T T	T T	T C	T C	T A	T C	T C	G A	21.49	85	1	1	0	0	0	0	0
124	1	C C	C A	A A	T T	T C	C C	C C	T T	C C	C C	G G	24.07	64	1	1	0	0	0	0	0
126	1	C C	A A	A A	T A	T C	T C	T C	T T	T C	C C	G A	21.65	55	1	1	0	0	1	0	0
128	1	C A	C A	A A	T T	T C	T T	T C	T T	C C	C C	G G	24.65	73	0	1	0	0	0	0	0
131	1	C C	C C	A A	T A	T C	C C	C C	T T	T C	C C	G A	19.41	61	0	1	0	0	1	0	0
132	1	C C	C C	A A	T A	T T	C C	T C	T T	C C	C C	A A	19.29	48	1	1	0	0	0	0	1
133	1	C C	C A	A A	T T	T T	T C	T C	T T	C C	C C	G A	20.34	70	1	1	0	0	1	1	0
136	1	C C	A A	A A	T T	T T	T C	T T	T A	C C	T T	G A	23.71	78	1	1	0	0	0	1	0
139	1	C C	C A	A A	T A	T T	C C	C C	T T	C C	C C	A A	25.03	71	1	1	0	0	1	0	0
140	1	C C	A A	A A	T T	T T	T T	C C	T A	C C	C C	G A	27.34	77	0	1	0	0	1	0	0
141	1	C C	C C	A A	T T	T T	T C	C C	T T	C C	C C	G A	21.66	76	0	0	1	0	0	1	1
153	1	C C	C A	A A	T A	C C	T C	C C	T T	T T	C C	G A	23.21	69	0	0	1	0	1	0	0
154	1	C A	C C	G G	T A	T T	T C	T C	T T	T C	T C	G A	22.99	85	1	1	0	0	0	0	0
158	1	C C	A A	A A	T T	T T	C C	C C	T T	C C	T T	G G	20.32	88	0	1	0	0	1	0	0
159	1	C C	A A	A A	T T	T C	T C	T C	T A	T C	T C	G A	27.24	78	1	1	0	0	0	0	0
160	1	C C	A A	G G	T T	T T	T C	C C	T T	C C	T C	G G	25.79	82	0	1	0	0	0	0	0
161	1	C C	C A	A A	T A	C C	T T	T C	T A	T T	C C	G A	24.53	88	1	1	0	0	1	0	0
206	1	C A	A A	A A	T T	T C	T T	T T	T A	T C	C C	G G	24.69	70	1	0	0	0	1	0	0
211	1	C C	C A	A A	T T	T T	T T	C C	T T	C C	C C	G A	19.91	65	1	1	0	0	0	1	1
213	1	C C	C A	A A	T T	T C	T C	T C	T A	T C	C C	G G	26.91	80	1	1	0	0	1	0	0
214	1	C C	A A	A A	A A	T T	T C	T C	T T	C C	C C	A A	24.36	69	0	0	1	0	1	0	0
215	1	C A	C C	A A	T A	T T	T T	T C	T T	C C	C C	A A	27.64	71	0	1	0	0	0	0	0
217	1	C C	A A	A A	T A	T T	T C	T C	T A	T C	C C	A A	20.72	69	1	1	0	0	0	1	0
220	1	C C	C A	A A	T T	T T	T T	T C	T A	T C	T C	G G	23.58	101	1	1	0	0	1	0	1
221	1	C C	A A	A A	T T	T T	C C	T C	T T	T C	C C	G G	20.04	69	0	0	1	0	0	0	0
222	1	C A	C A	A A	T T	T T	T T	T C	T A	C C	C C	G A	25.34	60	0	0	0	1	0	1	1
223	1	C A	C A	A A	A A	T T	T C	T C	T T	C C	T C	A A	19.30	60	0	0	0	0	0	0	0
224	1	C C	C A	A A	T T	T T	C C	C C	T T	T C	C C	G A	24.46	65	0	1	0	0	1	0	0
226	1	C C	C A	A A	T A	T C	T T	C C	T T	T C	T T	G A	20.53	79	0	1	0	0	0	0	0
228	1	C C	C A	A A	T A	T T	T T	C C	T A	T C	C C	G A	23.80	84	0	1	0	0	0	1	0
230	1	C C	A A	A A	T A	T T	T C	T C	T T	C C	C C	G A	21.99	79	0	1	0	0	1	0	1
234	1	C C	C A	A A	T A	T T	C C	C C	T T	C C	C C	G A	23.96	55	0	0	1	0	0	0	0
236	1	C C	A A	A A	T T	C C	T C	T C	T A	T T	C C	G A	25.45	68	1	1	0	0	1	0	0
238	1	C C	C A	A A	T A	T C	T T	T T	T T	T C	T C	A A	26.82	67	1	1	0	0	0	0	0
239	1	C C	C A	A A	T A	T C	T C	C C	T A	T C	T C	G A	24.31	77	0	1	0	0	1	1	0
240	1	C C	A A	A A	T T	T T	T C	C C	T T	C C	C C	G A	27.72	61	1	1	0	0	0	0	0
241	1	A A	A A	A A	T A	T T	T T	T T	T T	T C	T C	A A	25.80	87	0	0	0	0	1	0	0
299	1	C C	A A	A A	T T	T C	T C	C C	T T	T C	C C	G G	27.17	60	0	1	0	0	0	0	0
300	1	C C	A A	A A	T T	C C	T C	T C	T T	T C	C C	A A	20.88	75	0	1	0	0	1	0	1
303	1	C C	A A	A A	T A	T T	C C	C C	T T	C C	C C	A A	24.11	58	0	0	0	1	0	0	0
306	1	C C	A A	G A	A A	T T	T T	C C	T T	C C	C C	A A	19.24	83	1	1	0	0	1	0	0
309	1	C C	A A	A A	T T	T T	C C	T C	T T	C C	T C	G A	25.00	60	1	1	0	0	0	1	1
310	1	C C	A A	A A	T T	T T	T C	T C	T T	T C	T C	G G	23.72	54	1	1	0	0	0	0	0
315	1	C C	C A	G A	T T	T C	C C	T C	T T	T C	C C	G A	22.83	62	1	0	1	0	1	0	0
319	1	C A	C A	A A	T T	T T	T C	T C	T T	C C	C C	G A	22.03	90	1	1	0	0	0	0	0
320	1	C C	A A	A A	A A	T C	T C	T C	T A	T C	C C	A A	20.36	80	1	1	0	0	1	0	0
321	1	C C	A A	A A	T T	T C	T C	T C	T T	T T	T C	G G	21.41	81	0	1	0	0	0	1	0
324	1	C C	A A	A A	T T	T C	T C	T T	T T	T C	T C	A A	20.90	69	1	0	0	0	1	0	0
327	1	C C	A A	A A	T A	T T	T C	T T	T A	T C	C C	G A	26.59	67	0	0	1	0	1	0	0
328	1	C C	C A	A A	T T	T C	T T	C C	T T	T C	C C	G G	21.06	55	1	1	0	0	0	1	1
330	1	C C	C A	G A	T A	T T	T C	T C	T A	C C	C C	G A	21.71	63	0	1	0	0	0	0	0
331	1	C C	C A	A A	T A	T T	T C	T T	T T	C C	T C	G A	27.40	56	0	0	0	1	1	0	0
333	1	C C	C A	G A	T T	T C	C C	T C	T T	T C	T C	G A	23.52	60	1	1	0	0	1	0	0
334	1	C C	C C	A A	T A	C C	T T	T C	T A	T T	T T	G A	27.20	70	1	1	0	0	0	0	0
337	1	C C	A A	A A	T A	T T	T T	T C	T A	T C	C C	G A	20.53	67	1	1	0	0	1	1	0
339	1	C C	C A	A A	T T	T C	T T	T C	T T	T C	C C	G A	21.50	84	0	1	0	0	0	0	0
343	1	C C	A A	G A	T A	T T	T C	C C	T T	C C	T C	A A	26.05	54	1	1	0	0	1	0	0
348	1	C C	A A	A A	T T	T T	T C	T C	T A	T C	T C	G A	27.49	60	0	1	0	0	0	0	0
349	1	C C	A A	A A	T A	T C	T C	T C	T T	C C	C C	G A	24.98	70	1	1	0	0	1	0	1
350	1	C C	A A	A A	T T	T T	T T	C C	T A	C C	C C	G A	22.38	61	0	1	0	0	0	0	0
351	1	C C	C C	A A	T T	T T	T C	T T	T T	C C	C C	G G	19.86	70	1	1	0	0	1	1	0
352	1	C C	C A	A A	T A	T T	T T	T C	T T	C C	T C	A A	21.59	81	0	1	0	0	0	0	0
353	1	C A	C A	G A	T T	T C	T C	T C	T T	C C	T C	G A	24.93	87	1	1	0	0	1	0	0
354	1	C C	A A	A A	T A	T C	C C	T C	T T	T C	C C	G A	23.78	69	1	1	0	0	0	0	0
355	1	C C	C A	G A	T A	T T	T T	C C	T T	C C	C C	A A	23.67	59	0	1	0	0	1	0	0
357	1	C C	A A	A A	T A	T C	C C	C C	T T	T C	T C	G A	27.06	54	1	1	0	0	0	1	0
358	1	C C	C A	A A	T T	T C	C C	C C	T T	T C	C C	G G	27.08	79	1	1	0	0	1	0	0
359	1	C C	A A	A A	T A	T T	T T	T C	T T	T C	T C	A A	20.55	64	0	1	0	0	0	0	0
361	1	C C	A A	A A	T A	T C	T T	T C	T A	T C	C C	G A	23.50	73	1	1	0	0	1	1	0
363	1	C C	A A	G A	T T	T T	T T	C C	T T	C C	T C	G G	23.13	78	0	1	0	0	0	0	0
366	1	C C	A A	A A	T T	T C	T T	T C	T A	T C	T C	G G	26.28	65	0	1	0	0	0	0	1
369	1	C C	A A	A A	T A	T T	T T	C C	T A	C C	T T	A A	26.73	79	1	1	0	0	1	0	0
389	1	C C	C A	G A	T T	C C	T C	T T	T T	T C	T C	G A	20.89	76	1	1	0	0	0	0	0
429	1	C C	A A	A A	T A	T C	T C	C C	T T	T T	T C	A A	19.35	77	0	1	0	0	1	0	0
DZ001	1	C C	A A	A A	A A	T C	C C	T C	T T	C C	C C	A A	23.73	69	1	1	0	0	0	1	0
DZ002	1	C C	C A	A A	T A	C C	T T	C C	T T	T T	T C	G A	26.86	87	0	0	0	1	1	0	0
DZ003	1	C C	C A	A A	T T	T T	T C	T C	T T	C C	T T	A A	20.34	81	1	1	0	0	1	0	1
DZ004	1	C C	C A	A A	T T	T T	C C	C C	T T	C C	C C	G G	24.10	84	0	1	0	0	0	1	0
DZ005	1	C C	C A	G A	T T	T T	T C	C C	T T	C C	C C	G G	21.09	66	0	0	0	1	1	0	0
DZ006	1	C C	C C	A A	T T	C C	T C	T T	T T	T T	T C	G A	22.61	77	0	0	0	1	0	0	0
DZ008	1	C C	C A	G A	T A	T T	T C	C C	T T	C C	T C	G A	19.41	80	1	1	0	0	1	0	0
DZ009	1	C C	C A	A A	T A	T C	T C	T T	T T	T C	C C	G A	21.65	81	1	1	0	0	0	0	0
DZ010	1	C C	C A	G A	T T	T T	T C	T C	T T	C C	T C	G A	26.93	80	1	1	0	0	0	1	0
DZ011	1	C A	A A	A A	T A	T T	T C	T C	T T	T C	C C	G A	19.88	86	0	1	0	0	1	0	0
DZ012	1	C C	C A	A A	T A	T T	T C	T C	T T	C C	C C	G A	24.95	87	0	0	0	1	0	0	0
DZ013	1	C C	C A	G A	T A	C C	T T	T C	T A	T C	C C	A A	24.89	80	0	1	0	0	1	0	0
DZ014	1	C A	A A	G A	T T	T T	T T	T C	T T	T C	C C	G G	25.43	80	0	0	0	1	0	1	0
DZ015	1	C A	C A	A A	T A	T T	T C	T T	T T	C C	C C	G A	24.31	88	0	1	0	0	1	0	0
DZ016	1	C C	C A	A A	T T	T T	T T	T C	T T	C C	T C	G G	26.34	86	0	0	1	0	1	0	0
DZ017	1	C C	C C	G A	T T	T C	T T	T T	T A	T C	C C	G G	23.41	83	0	0	0	1	0	0	0
DZ018	1	C C	C A	A A	A A	T T	T C	T C	T T	T C	T C	A A	19.62	82	1	1	0	0	1	0	0
DZ019	1	C A	A A	A A	T T	T T	T C	T T	T T	C C	T C	G G	27.58	88	1	1	0	0	0	1	1
DZ020	1	C A	A A	A A	T T	T T	T C	T C	T T	T T	C C	G G	19.31	89	0	1	0	0	0	0	0
DZ021	1	C C	C A	A A	T A	T C	T C	C C	T T	T C	T C	G A	26.64	90	1	1	0	0	1	0	0
DZ022	1	C C	C A	A A	A A	T C	T C	C C	T T	T C	T C	A A	24.99	89	0	0	1	0	0	1	0
DZ023	1	C C	C A	G A	T T	T C	T T	T C	T T	T C	T C	G A	26.52	84	0	1	0	0	0	0	0
DZ024	1	C C	C A	G A	T A	T T	T C	C C	T T	C C	C C	G A	25.42	88	0	0	0	1	1	0	0
DZ025	1	C C	A A	G A	T T	T T	T C	C C	T T	C C	T C	G G	25.43	86	0	1	0	0	0	1	1
DZ026	1	C C	C A	A A	T T	T T	C C	C C	T A	C C	C C	G G	25.67	81	0	1	0	0	0	0	0
DZ027	1	C C	C A	G A	T A	T T	T C	C C	T A	C C	C C	G A	21.12	87	0	1	0	0	0	0	0
DZ028	1	C C	A A	A A	T A	T C	T T	T C	T A	T C	C C	A A	24.86	86	0	1	0	0	0	0	0
DZ029	1	C C	A A	A A	A A	T C	T T	C C	T T	T C	C C	A A	27.58	79	0	1	0	0	1	0	0
DZ030	1	C C	C A	A A	T T	T T	T C	C C	T T	T C	C C	G A	22.78	82	0	1	0	0	0	1	0
DZ031	1	C C	C C	G A	T A	T T	T C	T C	T T	T C	T C	A A	26.52	82	1	1	0	0	1	0	0
DZ032	1	C C	A A	A A	T A	T T	T C	T C	T T	C C	T C	G A	23.37	81	0	0	0	1	0	0	0
DZ033	1	C C	C A	A A	T T	T C	T T	C C	T A	T C	C C	G G	19.81	86	1	1	0	0	1	0	0
DZ034	1	C C	C A	A A	T T	T T	T C	T C	T T	C C	T C	G G	24.15	78	0	0	0	1	0	0	0
436	1	C C	C A	A A	T T	T T	T T	C C	T A	C C	T C	G G	20.13	79	0	0	0	0	1	0	0
476	1	C C	C A	G A	T T	T T	T T	C C	T T	C C	T C	G G	23.11	66	0	1	0	0	0	1	0
477	1	C C	C A	A A	T T	T C	T T	C C	T T	T C	T T	G G	20.81	84	1	1	0	0	1	0	1
478	1	C C	C A	G A	T A	T C	T C	C C	T T	T C	T C	A A	22.52	83	1	1	0	0	0	0	0
479	1	C C	A A	G A	T A	T T	T C	T C	T T	C C	C C	G A	20.37	67	1	1	0	0	0	0	0
480	1	C C	C A	A A	T A	T C	T C	C C	T T	T C	T C	G A	21.36	72	1	1	0	0	1	0	0
481	1	C C	C A	A A	A A	T T	T T	C C	T T	C C	T C	A A	23.74	81	1	1	0	0	0	0	0
482	1	C C	C A	A A	T T	T C	T T	C C	T A	C C	C C	G G	24.47	69	1	1	0	0	1	1	1
486	1	C C	C A	A A	T A	T C	T C	T C	T T	T C	C C	A A	20.49	71	1	1	0	0	0	0	0
488	1	C A	C A	A A	T A	T C	T C	T T	T A	T C	T C	G A	23.55	78	1	1	0	0	1	0	0
489	1	C C	A A	G A	T A	C C	T C	T T	T T	T C	C C	G A	25.98	92	0	1	0	0	1	1	0
490	1	C A	C A	A A	T T	T C	T C	T C	T T	T C	T C	G A	27.55	80	1	1	0	0	0	0	0
491	1	C C	C A	G A	T A	T T	T C	T C	T T	C C	C C	G A	23.77	55	1	1	0	0	0	0	0
492	1	C A	C A	A A	T A	T T	T C	T C	T T	C C	T C	G A	21.75	64	1	1	0	0	1	1	0
493	1	C C	A A	G A	T A	T T	C C	C C	T T	T C	T C	G A	26.32	66	0	1	0	0	0	0	0
494	1	C C	C A	G A	T T	C C	T C	T C	T T	T T	C C	G A	25.54	58	1	1	0	0	0	0	0
496	1	C C	C A	A A	A A	T T	T C	T T	T T	C C	C C	A A	22.64	65	1	1	0	0	1	1	1
499	1	C C	A A	A A	T T	T T	T T	C C	T A	T C	C C	G G	21.40	76	1	1	0	0	0	0	0
526	1	C C	C A	A A	T A	T T	C C	T T	T T	C C	T C	G A	20.39	87	1	1	0	0	1	0	0
530	1	C C	C A	A A	T T	T T	T T	T C	T A	C C	C C	G A	26.77	93	1	1	0	0	0	0	0
531	1	C C	A A	G A	T A	T T	C C	C C	T T	C C	T C	G A	22.17	66	0	1	0	0	1	0	0
561	1	C C	C C	A A	T T	T T	C C	T C	T T	C C	T C	G G	23.56	70	1	1	0	0	0	0	0
843	1	C C	A A	A A	T T	T C	C C	C C	T T	T C	C C	G A	19.83	68	0	0	0	1	0	1	0
846	1	C C	A A	G A	T T	T T	T C	C C	T T	C C	T C	G G	24.19	64	1	1	0	0	1	0	0
847	1	C C	A A	A A	T T	T T	T T	C C	T T	C C	C C	G G	26.68	78	1	1	0	0	1	0	0
848	1	C C	C A	A A	T A	T C	T C	T C	T T	T C	T C	G A	27.23	67	1	1	0	0	0	1	0
850	1	C C	A A	A A	T T	T T	C C	T C	T T	T C	T C	A A	24.14	74	0	0	0	0	0	0	0
851	1	C C	C C	G G	T T	T T	T C	T C	T A	C C	C C	G A	26.50	78	0	0	1	0	0	0	0
857	1	C C	A A	G A	T A	T C	T T	T C	T A	T C	T T	G A	26.89	69	1	1	0	0	0	1	1
858	1	C C	A A	G A	T T	T T	T C	C C	T T	T C	C C	A A	25.36	73	1	1	0	0	1	0	0
859	1	C C	A A	A A	T T	T T	T C	C C	T A	C C	T C	G A	22.90	67	0	1	0	0	1	0	0
861	1	C C	C A	G A	T T	T T	T T	T C	T T	C C	T C	G G	22.54	65	1	1	0	0	0	0	0
864	1	C A	C A	A A	T T	T T	T C	T C	T T	C C	T C	G A	24.86	64	1	0	1	0	0	0	0
865	1	C C	A A	A A	T T	T T	C C	T T	T T	C C	T C	G A	23.67	74	1	1	0	0	1	0	0
868	1	C C	A A	A A	T T	T C	T C	C C	T T	T C	T C	G G	23.47	87	0	1	0	0	0	1	0
869	1	C C	A A	A A	T T	T T	T C	T C	T A	T C	T C	G G	21.16	74	1	1	0	0	0	0	0
870	1	C C	A A	G A	T A	T T	T C	C C	T T	C C	T T	G A	25.87	62	1	1	0	0	1	1	1
872	1	C C	C A	G A	T T	T T	T C	T C	T A	C C	T C	G G	24.67	72	0	1	0	0	1	0	0
873	1	C C	A A	A A	T A	T T	T T	C C	T T	C C	C C	G A	27.03	86	1	1	0	0	0	0	0
879	1	C C	C A	A A	T A	T C	T C	T C	T A	T C	C C	G A	27.20	88	0	1	0	0	1	0	0
893	1	C C	C A	A A	T T	T T	T C	T C	T T	C C	T C	G G	26.78	88	1	1	0	0	0	0	0
894	1	C A	C A	G A	T T	T C	T C	T C	T T	T C	T C	G G	23.79	70	0	0	0	1	0	0	0
906	1	C C	C A	G A	T A	T C	T C	T C	T T	T C	C C	G A	20.76	65	0	1	0	0	1	0	0
953	1	C C	C A	A A	T A	T C	C C	T C	T T	T C	C C	G A	19.65	86	1	1	0	0	0	1	0
958	1	C C	C A	A A	T T	T C	T T	C C	T T	T C	T C	G A	25.93	65	0	0	1	0	1	0	0
960	1	C C	C A	A A	T T	T T	T T	C C	T T	T C	C C	G G	20.38	72	1	1	0	0	0	0	0
971	1	C C	C C	A A	T T	T T	T C	T C	T A	C C	T C	G A	20.26	80	0	1	0	0	0	1	1
974	1	C A	C A	A A	T A	T T	T T	T T	T T	T C	C C	G A	21.38	70	0	1	0	0	1	0	0
978	1	C C	A A	A A	T T	T C	T C	C C	T T	T C	C C	G G	19.85	74	0	1	0	0	0	0	0
981	1	C C	A A	G A	T A	T T	T C	T T	T T	C C	T C	A A	24.46	63	0	1	0	0	0	0	0
986	1	C C	C A	G A	T T	T C	T C	T T	T T	T C	T C	G G	20.88	69	1	1	0	0	1	0	0
1486048	1	C C	A A	G A	A A	T C	T T	T C	T A	T C	T T	A A	19.75	85	0	1	0	0	0	0	0
1661594	1	C C	A A	G A	T T	T T	C C	T C	T T	C C	T C	G A	24.12	63	1	1	0	0	1	1	0
1662632	1	C C	A A	A A	T A	C C	T C	T C	T T	T C	C C	G A	25.51	68	0	1	0	0	1	0	0
1663091	1	C A	C A	A A	T T	T T	C C	T T	T T	C C	C C	G G	27.90	66	0	0	0	1	0	0	0
1664331	1	C C	A A	A A	T T	T T	C C	T C	T T	T C	T C	A A	20.60	71	1	1	0	0	1	0	0
990	1	C C	C A	A A	T T	T C	T T	C C	T T	C C	C C	G G	25.95	66	1	1	0	0	0	0	0
1002	1	C A	C A	G A	T A	T T	T T	T T	T T	C C	C C	G A	27.79	71	1	1	0	0	1	1	0
1054	1	C C	C A	A A	T T	T C	T T	C C	T A	T C	T C	G A	23.57	70	0	1	0	0	0	0	0
1055	1	C C	A A	A A	T T	T T	T T	C C	T T	C C	C C	G A	27.05	67	0	0	0	1	0	0	1
1056	1	C C	A A	A A	T T	T T	T T	T C	T A	C C	T C	G G	21.10	65	0	0	1	0	1	0	0
1067	1	C C	A A	G A	A A	T C	C C	T C	T T	T C	T C	A A	20.15	72	0	1	0	0	0	0	0
1069	1	C C	A A	G A	T A	T T	T C	T C	T T	C C	C C	A A	21.74	92	0	1	0	0	1	1	0
1071	1	C C	C A	A A	T A	T T	T T	T C	T T	T C	T C	G A	27.03	87	0	1	0	0	1	0	0
1072	1	C C	A A	A A	T T	T C	C C	T C	T T	T C	C C	G G	21.15	83	1	1	0	0	0	0	0
1074	1	C C	C C	A A	T A	T T	T C	C C	T T	C C	C C	G A	24.91	71	1	1	0	0	1	0	0
1077	1	C C	C A	A A	T A	T C	T T	C C	T A	T C	T C	G A	21.03	77	0	0	1	0	1	1	0
1078	1	C A	A A	G A	T A	T T	C C	T T	T T	C C	C C	A A	20.84	75	1	1	0	0	1	0	0
1079	1	C C	A A	A A	T T	T C	T C	T C	T T	T T	T C	G G	19.75	74	0	1	0	0	0	0	0
1081	1	C C	A A	G A	T A	T T	T C	T T	T A	C C	C C	A A	20.15	68	0	1	0	0	1	0	0
1084	1	C C	C A	A A	T A	T T	C C	T C	T T	T C	T T	G A	25.85	77	1	1	0	0	0	0	0
1086	1	C C	C A	A A	A A	T T	T T	C C	T T	C C	T C	G A	23.89	68	0	1	0	0	1	0	0
1088	1	C C	C A	A A	T A	T T	T T	T C	T T	C C	T C	G A	21.03	82	1	1	0	0	1	1	0
1089	1	C C	C C	G A	T T	T T	T T	T C	T T	C C	T C	G A	24.05	79	0	1	0	0	0	0	0
1090	1	C C	C A	A A	T T	T C	T C	C C	T T	T C	T C	G A	20.21	78	0	1	0	0	1	0	0
1091	1	C C	A A	A A	T T	T C	T C	T T	T A	T C	T C	G A	20.81	65	0	0	0	1	0	0	0
1093	1	C C	C A	G A	T T	T C	T C	T C	T A	C C	C C	G G	23.45	76	0	1	0	0	1	0	0
1094	1	C C	C C	A A	T T	T C	T C	T T	T A	T C	T C	G A	22.71	77	0	1	0	0	0	1	0
1096	1	C C	C A	G A	T T	T T	T C	T C	T T	T C	C C	G A	20.64	83	1	1	0	0	1	0	0
1125	1	C C	C C	A A	T A	T C	T C	T C	T T	T C	T C	G A	21.60	75	0	1	0	0	0	0	0
1126	1	C C	C C	G A	A A	T T	T C	T C	T T	C C	T C	G A	23.28	76	0	1	0	0	1	0	0
1127	1	C C	C A	A A	T T	T C	T T	T C	T A	C C	C C	G G	23.79	85	0	1	0	0	0	0	0
1128	1	C C	C C	A A	T A	T T	T C	T C	T T	C C	C C	G A	25.25	83	0	1	0	0	1	0	0
1130	1	C C	A A	G A	T A	T C	C C	C C	T T	T C	C C	A A	26.20	77	1	1	0	0	0	1	1
1131	1	C C	C A	G A	T T	T C	T T	T T	T T	T C	C C	G A	19.85	74	1	1	0	0	1	0	0
1133	1	C A	C C	A A	T A	T C	T C	T T	T T	T C	C C	G A	19.97	71	0	0	1	0	0	0	0
1134	1	C C	A A	A A	T A	T T	T T	T C	T A	C C	T C	G A	26.25	63	0	1	0	0	0	0	0
1135	1	C C	C A	G A	T T	C C	T T	C C	T A	T T	T T	G G	20.49	75	0	1	0	0	1	0	0
1136	1	C C	C A	A A	T T	T T	T C	T T	T T	C C	T C	G G	21.74	68	1	1	0	0	0	0	0
1137	1	C C	A A	A A	T T	T C	T C	T C	T T	C C	T C	G A	20.55	65	1	1	0	0	0	1	1
1140	1	C C	A A	A A	A A	T T	T T	T T	T A	C C	C C	A A	22.01	87	1	1	0	0	1	0	0
1141	1	C C	A A	A A	T T	T C	T C	C C	T T	T C	C C	G G	20.05	81	0	1	0	0	0	0	0
1142	1	C A	C A	A A	T A	T T	T T	T C	T T	C C	C C	G A	19.79	77	0	1	0	0	1	0	0
1144	1	C C	C A	G A	A A	T C	C C	T C	T T	T C	C C	A A	27.49	93	1	1	0	0	0	0	0
1146	1	C C	C A	A A	T T	T T	T T	C C	T A	C C	C C	G A	22.51	66	1	1	0	0	1	0	0
1147	1	C C	A A	G A	A A	C C	T T	T C	T T	T C	C C	A A	24.71	64	1	1	0	0	0	1	0
1148	1	C C	A A	A A	T A	T T	T C	T C	T T	C C	C C	A A	21.80	86	0	1	0	0	1	0	0
1149	1	C C	A A	G A	T A	T C	T T	T C	T T	T C	T C	A A	24.90	81	0	1	0	0	0	0	0
1151	1	C C	C A	A A	T T	T T	C C	T C	T T	T C	C C	G G	25.83	75	1	1	0	0	1	0	1
1152	1	C A	A A	A A	T T	T T	T C	T C	T T	T C	C C	G G	21.13	77	1	1	0	0	1	0	0
1155	1	C C	A A	A A	T T	T T	C C	T T	T T	C C	T T	G G	20.33	78	0	1	0	0	0	0	0
1156	1	C A	A A	A A	T T	T T	T T	T C	T A	T C	T C	G G	19.24	76	0	1	0	0	1	0	0
1157	1	C A	A A	A A	T A	T C	T T	T C	T A	T C	C C	G A	20.04	72	0	1	0	0	1	0	0
1158	1	C C	A A	A A	T T	T T	C C	C C	T A	C C	T C	G G	27.25	66	1	1	0	0	0	0	0
1212	1	C C	A A	A A	T T	T T	T T	C C	T T	C C	T C	G G	21.21	78	1	1	0	0	1	1	0
he201901001	1	C C	C A	A A	T T	T C	T C	C C	T A	T C	C C	G G	26.16	69	1	1	0	0	0	0	0
he201901002	1	C C	A A	G G	T T	T T	T C	T C	T T	C C	T C	G G	25.75	63	0	1	0	0	0	0	1
he201901003	1	C C	C A	A A	T A	T C	C C	C C	T T	C C	T C	G A	19.95	80	0	1	0	0	1	0	0
he201901004	1	C C	A A	A A	T A	T T	T C	T T	T T	C C	T C	G A	27.12	63	1	1	0	0	1	1	0
he201901005	1	C C	A A	A A	T A	T T	C C	C C	T T	C C	C C	G A	24.18	61	1	1	0	0	0	0	0
he201901006	1	C C	A A	A A	T A	T T	T T	T T	T A	C C	T T	G A	23.25	72	1	1	0	0	0	0	0
he201901007	1	C C	C A	A A	T T	T C	T T	T C	T T	T C	C C	G G	19.41	66	1	1	0	0	0	0	0
he201901008	1	C C	C A	A A	T A	T T	T T	T T	T T	C C	T T	G A	26.91	76	1	1	0	0	0	0	0
he201901009	1	C C	A A	G A	T A	T C	T C	T C	T T	T C	T C	G A	26.94	60	0	0	1	0	1	1	0
he201901010	1	C C	A A	A A	T T	T C	T C	C C	T T	T C	T C	G A	25.09	46	1	1	0	0	0	0	0
he201901011	1	C C	C A	G A	T A	T T	T C	T T	T T	C C	C C	G A	24.03	63	1	1	0	0	1	0	0
he201901012	1	C C	C A	G A	T T	T C	T T	C C	T T	T C	C C	A A	23.72	63	1	1	0	0	0	0	0
he201901013	1	C C	C A	A A	T A	T C	T T	C C	T A	T C	T C	G A	22.56	80	1	1	0	0	1	0	0
he201901014	1	C C	A A	A A	T T	T T	T T	T C	T A	C C	T T	G G	26.41	68	1	1	0	0	0	0	0
he201901015	1	C C	A A	A A	T A	T T	T C	C C	T T	C C	T C	A A	26.88	56	0	1	0	0	0	1	0
he201901016	1	C C	A A	A A	T T	T C	T T	T C	T T	T C	T C	G G	21.64	80	1	1	0	0	1	0	0
he201901018	1	C C	A A	A A	T T	C C	C C	C C	T T	T T	T C	G A	23.95	66	1	1	0	0	0	0	0
he201901019	1	C C	A A	A A	T T	T C	T T	C C	T T	T C	T C	G G	27.38	67	0	0	0	1	1	0	1
he201901020	1	C C	C A	A A	T T	T T	T C	T C	T A	C C	T T	G A	24.92	90	0	1	0	0	0	0	0
he201901021	1	C C	C A	G A	T A	T T	T T	C C	T T	C C	C C	G A	25.99	49	0	0	0	0	0	0	0
he201901022	1	C C	A A	G A	T T	T C	T T	C C	T T	T C	C C	G A	21.91	82	1	1	0	0	0	1	1
he201901023	1	C C	C A	A A	T A	T C	T C	C C	T T	T C	T C	A A	23.22	71	0	1	0	0	1	0	0
he201901024	1	C C	A A	A A	T A	T T	T T	T C	T T	C C	C C	G A	23.73	48	1	1	0	0	0	0	0
he201901025	1	C C	C A	A A	T T	T T	C C	T C	T T	T C	C C	A A	19.70	52	1	1	0	0	1	0	0
he201901026	1	C A	C A	A A	T T	C C	T C	T C	T T	T T	T C	G G	19.92	62	0	1	0	0	1	1	0
he201901027	1	C C	C A	A A	T T	T C	T C	T C	T T	C C	C C	G A	26.51	63	1	1	0	0	0	0	0
he201901028	1	C C	C A	A A	T T	T T	T C	T C	T T	T C	C C	G G	20.03	85	1	1	0	0	0	0	0
he201901029	1	C C	C A	A A	A A	T T	T T	C C	T A	C C	T C	A A	21.81	55	1	1	0	0	0	0	0
he201901030	1	C C	A A	A A	T A	T T	T T	T C	T T	T C	T C	A A	19.55	90	0	1	0	0	1	0	0
he201901031	1	C C	C A	A A	T T	T C	T C	T C	T T	T T	C C	A A	26.75	67	0	1	0	0	0	0	0
he201901032	1	C C	A A	A A	T T	T T	T C	T T	T T	C C	T C	G A	26.12	65	1	1	0	0	0	0	0
he201901033	1	C C	A A	A A	T T	T T	T T	C C	T A	C C	T T	G A	24.20	78	0	1	0	0	0	0	0
he201901034	1	C C	A A	G A	T T	T C	T C	C C	T T	T C	T C	G A	24.44	76	0	1	0	0	0	1	1
he201901035	1	C A	A A	A A	T T	T T	T T	T T	T A	C C	T C	G A	22.57	71	0	1	0	0	1	0	0
he201901036	1	C C	C C	A A	T A	T C	C C	T C	T T	T C	C C	G A	24.48	61	0	0	1	0	0	0	0
he201901037	1	C C	C A	G A	T T	T T	T T	T C	T T	C C	C C	G G	24.03	89	1	1	0	0	1	0	1
he201901038	1	C A	C A	G A	T T	T T	T C	T C	T T	C C	C C	G G	23.66	83	0	0	0	1	0	0	0
he201901039	1	C C	C C	A A	T T	T T	T T	T C	T A	C C	T C	G G	26.04	64	1	1	0	0	0	1	1
he201901040	1	C C	A A	A A	T T	T C	T C	T T	T T	T C	C C	G A	19.28	66	1	1	0	0	0	0	0
he201901041	1	C A	A A	A A	T A	T T	C C	T T	T T	C C	T C	G A	24.43	60	1	1	0	0	0	0	0
he201901042	1	C C	C C	A A	T A	T C	T C	C C	T A	T C	C C	G A	23.10	65	0	1	0	0	1	0	0
he201901043	1	C C	A A	G A	A A	T T	T T	C C	T T	C C	T C	A A	25.66	85	1	1	0	0	1	1	0
he201901044	1	C C	A A	A A	T T	T T	T C	C C	T T	C C	C C	G G	22.35	77	1	1	0	0	0	0	0
he201901045	1	C C	C A	G A	T T	T T	T C	C C	T T	C C	T T	G G	26.10	67	1	1	0	0	1	0	0
he201901046	1	C C	C A	A A	T A	T C	T C	T C	T T	T C	C C	G A	24.95	65	0	1	0	0	0	0	0
he201901047	1	C C	A A	A A	T A	T T	T T	T C	T T	C C	T C	G A	21.21	76	1	1	0	0	1	0	0
he201901048	1	C A	A A	A A	T T	T T	C C	T C	T T	C C	C C	G G	20.70	67	1	1	0	0	1	1	0
he201901049	1	C C	A A	G A	T A	T T	T T	C C	T T	C C	C C	A A	23.37	64	0	1	0	0	0	0	0
he201901051	1	C C	A A	A A	T A	T C	T T	T C	T A	T C	T C	G A	23.99	69	0	1	0	0	0	0	0
he201901052	1	C A	A A	A A	T A	T T	T C	T T	T T	T T	T T	A A	23.28	61	0	0	1	0	1	0	0
HE201901053	1	C A	C A	A A	T A	T T	T C	T T	T A	C C	C C	A A	24.04	72	1	1	0	0	0	0	0
HE201901054	1	C A	C A	A A	T T	T C	T C	T C	T T	T C	C C	G G	22.53	63	0	0	1	0	1	0	0
HE201901055	1	C C	C A	A A	T T	T T	T C	T T	T A	C C	T C	G G	19.60	72	0	1	0	0	0	0	0
HE201901056	1	C C	C C	A A	T A	T C	C C	C C	T T	T T	C C	G A	25.79	72	1	1	0	0	1	1	0
HE201901057	1	C C	A A	A A	T T	T T	T T	T C	T T	T C	T C	A A	27.62	72	1	1	0	0	0	0	0
HE201902001	1	C C	A A	A A	T A	T T	T C	T C	T A	C C	C C	G A	19.96	71	0	1	0	0	0	0	0
HE201902002	1	C A	A A	A A	T T	T T	T C	T C	T A	C C	C C	G G	20.16	55	0	0	0	1	0	1	0
HE201902003	1	C C	C A	G A	T T	T T	T T	C C	T A	C C	C C	G G	19.69	75	0	1	0	0	1	0	0
HE201902004	1	C C	C A	A A	T A	T T	C C	T C	T T	C C	T C	G A	26.36	69	1	1	0	0	1	0	0
HE201902005	1	C C	A A	A A	T T	C C	T C	C C	T A	T T	T T	G G	26.59	78	1	1	0	0	0	0	0
HE201902006	1	C C	A A	A A	T T	T T	T T	T C	T T	C C	C C	G G	24.86	66	1	1	0	0	1	1	1
HE201902007	1	C A	C A	A A	T T	T T	T T	T T	T A	T C	T C	G A	23.41	76	1	1	0	0	0	0	0
HE201902008	1	C C	A A	A A	T T	T T	T C	C C	T T	C C	C C	G A	24.27	54	0	1	0	0	0	0	0
HE201902009	1	C C	A A	A A	T A	T T	T C	T C	T A	C C	T T	A A	26.06	91	0	1	0	0	0	0	0
HE201902010	1	C C	A A	A A	T T	T C	T T	T C	T A	T C	T C	G G	26.66	64	0	1	0	0	1	0	0
HE201902011	1	C C	C A	A A	T T	T T	T T	T T	T T	C C	C C	G G	22.14	76	0	1	0	0	0	0	0
HE201902013	1	C A	A A	A A	T T	T T	T C	T C	T T	T C	T T	G G	24.94	76	0	1	0	0	1	0	0
HE201902014	1	C C	C A	A A	T T	C C	T T	T C	T T	T T	C C	G A	25.45	84	1	1	0	0	0	1	1
HE201902015	1	C C	C A	G A	T A	T T	T C	T C	T T	C C	C C	G A	27.02	68	1	1	0	0	1	0	0
1522	1	A A	A A	A A	T A	T C	T C	T T	T T	T C	C C	G A	21.80	81	0	1	0	0	0	0	0
1525	1	C C	A A	A A	T A	T C	C C	T C	T T	T C	T C	G A	22.77	82	1	1	0	0	1	0	0
1527	1	C C	A A	G A	T T	T T	T C	C C	T T	C C	C C	G G	24.60	67	1	1	0	0	0	0	0
1528	1	C C	A A	A A	T T	T T	T C	C C	T T	T T	T T	G G	22.02	81	1	1	0	0	0	0	0
1529	1	C C	C A	A A	T A	T T	T C	T T	T T	T C	T C	G A	21.95	70	1	1	0	0	1	1	1
1530	1	C C	A A	A A	A A	T C	T C	C C	T T	T T	C C	A A	26.61	75	1	1	0	0	1	0	0
1532	1	C C	A A	A A	T T	T C	T T	C C	T T	T C	T T	G G	19.80	80	0	1	0	0	0	0	1
1534	1	C C	C A	A A	T T	C C	C C	T C	T T	T T	T C	G G	22.71	65	1	1	0	0	1	0	0
1537	1	C C	A A	A A	T T	T T	T T	T C	T A	C C	C C	G A	26.32	76	1	1	0	0	0	0	0
1538	1	C C	C A	G A	T A	T T	T C	C C	T T	C C	T C	A A	24.39	61	0	1	0	0	0	1	1
1539	1	C C	C A	A A	A A	T T	T T	C C	T T	T C	C C	A A	21.81	79	0	1	0	0	1	0	0
1541	1	C C	C C	A A	T A	T T	T T	C C	T T	T C	T C	G A	26.57	61	1	1	0	0	0	0	0
1542	1	C C	C A	A A	T A	T T	T T	T C	T A	C C	C C	G A	25.27	60	0	1	0	0	1	1	1
1544	1	C C	C C	G A	T T	T T	T C	C C	T T	C C	T C	A A	22.25	65	1	1	0	0	0	0	0
1545	1	C C	C A	A A	T A	T C	T T	C C	T A	T C	T C	G A	25.68	65	1	1	0	0	1	0	0
1546	1	C A	A A	A A	T T	T C	C C	T C	T T	T T	T C	G A	23.86	70	1	1	0	0	0	1	0
1547	1	C C	C A	A A	T A	T C	C C	T C	T T	T T	C C	A A	23.40	70	1	1	0	0	1	0	0
